# Supplementary material for: Primary carnitine deficiency: Estimation of prevalence in Chinese population and insights into newborn screening
Source: Front Genet. 2023 Dec 6;14:1304458. doi: 10.3389/fgene.2023.1304458 (PMC10730660; doi:10.3389/fgene.2023.1304458)
Supplement: Supplementary file 1 [file Table2.XLSX]

## Sheet: TableS2
Variant	gnomAD_TOTAL	gnomAD_AFR	gnomAD_AMR	gnomAD_ASJ	gnomAD_FIN	gnomAD_NFE	gnomAD_SAS	gnomAD_EAS	ChinaMAP	CNGP Cohort
NM_003060.4:c.1400C>G	8.37404e-05	0	0	0	0	0	0	0.00351662	0.00410842	0.0041704
NM_003060.4:c.51C>G	4.88383e-05	0	0	0	0	0	0	0.00223499	0.00122781	0.000783699
NM_003060.4:c.760C>T	2.09442e-05	0	0	0	0	0	0	0.000957854	0.000661126	0.00075571
NM_003060.4:c.797C>T	0	0	0	0	0	0	0	0	0.000330563	0.000531796
NM_003060.4:c.338G>A	0	0	0	0	0	0	0	0	0.000236116	0.000279893
NM_003060.4:c.865C>T	0	0	0	0	0	0	0	0	4.72233e-05	0.000195925
NM_003060.4:c.1195C>T	2.09369e-05	0	0	0	0	3.09732e-05	0	0.000319693	0.000330563	0.000111957
NM_003060.4:c.1433C>T	0	0	0	0	0	0	0	0	9.44465e-05	8.39678e-05
NM_003060.4:c.844C>T	4.88697e-05	7.14184e-05	7.32064e-05	0	0	4.64684e-05	0	0	0	8.39678e-05
NM_003060.4:c.1196G>A	2.09409e-05	0	7.32064e-05	0	0	3.09722e-05	0	0	0	5.59785e-05
NM_003060.4:c.248G>T	3.48826e-05	0	0	0	0	0	0.00164042	0	4.72233e-05	5.59785e-05
NM_003060.4:c.254_264dup	0	0	0	0	0	0	0	0	0	5.59785e-05
NM_003060.4:c.497+1G>T	0	0	0	0	0	0	0	0	9.44465e-05	5.59785e-05
NM_003060.4:c.505C>T	0	0	0	0	0	0	0	0	0	5.59785e-05
NM_003060.4:c.745_748del	0	0	0	0	0	0	0	0	0	5.59785e-05
NM_003060.4:c.1139C>T	1.3956e-05	0	0	0	0	1.54847e-05	0.000328084	0	4.72233e-05	2.79893e-05
NM_003060.4:c.1319C>T	4.1869e-05	0	0	0.000300842	0.000286478	3.09713e-05	0	0	4.72233e-05	2.79893e-05
NM_003060.4:c.652+1G>A	0	0	0	0	0	0	0	0	4.72233e-05	2.79893e-05
NM_003060.4:c.67_69del	2.09398e-05	0	0	0	0	4.6477e-05	0	0	0	2.79893e-05
NM_003060.4:c.768G>A	0	0	0	0	0	0	0	0	0	2.79893e-05
NM_003060.4:c.839C>T	1.39604e-05	0	0.00014652	0	0	0	0	0	4.72277e-05	2.79893e-05
NM_003060.4:c.95A>G	2.0972e-05	0	0	0	0	1.55149e-05	0.000658328	0	0	2.79893e-05
NM_003060.4:c.1053-2A>C	2.79057e-05	0	0	0	0.00028615	1.54851e-05	0	0	0	0
NM_003060.4:c.1072T>A	1.39534e-05	4.75443e-05	0	0	0	0	0	0	0	0
NM_003060.4:c.1161T>G	6.97778e-06	0	0	0	0	0	0	0.000319693	4.72233e-05	0
NM_003060.4:c.1181_1183del	0.000181412	2.37846e-05	0.00168276	0	0	0	0	0	0	0
NM_003060.4:c.1193C>T	6.28272e-05	9.5229e-05	0	0	0	7.74329e-05	0	0	0	0
NM_003060.4:c.1252C>T	0	0	0	0	0	0	0	0	0.00014167	0
NM_003060.4:c.1336G>T	6.97905e-06	0	0	0	0	1.54875e-05	0	0	0	0
NM_003060.4:c.1340A>G	6.9811e-06	0	0	0	0	1.54871e-05	0	0	0	0
NM_003060.4:c.1354G>A	1.39636e-05	2.38084e-05	0	0	0	0	0.000328947	0	0	0
NM_003060.4:c.1364C>G	1.39661e-05	2.38163e-05	0	0	0	1.54895e-05	0	0	0	0
NM_003060.4:c.136C>T	0.000509378	0.000213939	0	0.000601685	9.54381e-05	0.000913992	0	0	0	0
NM_003060.4:c.137C>T	6.97739e-06	2.37778e-05	0	0	0	0	0	0	0	0
NM_003060.4:c.1411C>T	0	0	0	0	0	0	0	0	4.72233e-05	0
NM_003060.4:c.1462C>T	4.88588e-05	2.37971e-05	0.000146391	0	0	6.19483e-05	0	0	0	0
NM_003060.4:c.394-1G>T	0	0	0	0	0	0	0	0	0	0
NM_003060.4:c.394-2A>C	1.3953e-05	4.75556e-05	0	0	0	0	0	0	0	0
NM_003060.4:c.419G>A	0	0	0	0	0	0	0	0	0	0
NM_003060.4:c.424G>T	6.27983e-05	0	0	0	0	0.000139358	0	0	0	0
NM_003060.4:c.458_459del	2.09357e-05	2.3788e-05	0	0	0	3.09693e-05	0	0	0	0
NM_003060.4:c.506G>A	2.79146e-05	2.3788e-05	0	0	0	4.64598e-05	0	0	0	0
NM_003060.4:c.632A>G	6.97769e-06	0	0	0	0	1.54851e-05	0	0	0	0
NM_003060.4:c.680G>A	3.48811e-05	0	0.000146327	0	0	4.64468e-05	0	0	0	0
NM_003060.4:c.695C>T	0.000181392	0.000237778	7.32172e-05	0	0	0.000201276	0.000327869	0.000319285	0	0
NM_003060.4:c.700G>C	0	0	0	0	0	0	0	0	0	0
NM_003060.4:c.71del	1.39534e-05	0	0	0	0	3.09751e-05	0	0	0	0
NM_003060.4:c.806del	6.97963e-06	0	7.32279e-05	0	0	0	0	0	0	0
NM_003060.4:c.824+1G>A	0	0	0	0	0	0	0	0	0	0
NM_003060.4:c.844del	6.99829e-06	0	0	0	0	0	0	0	0	0
NM_003060.4:c.845G>A	2.09442e-05	0	0.000146585	0	0	1.54914e-05	0	0	0.00014167	0
NM_003060.4:c.847T>C	6.97788e-06	0	0	0	0	1.54885e-05	0	0	0	0
NM_003060.4:c.976C>T	1.39583e-05	4.75602e-05	0	0	0	0	0	0	0	0
