# Supplementary material for: Primary carnitine deficiency: Estimation of prevalence in Chinese population and insights into newborn screening
Source: Front Genet. 2023 Dec 6;14:1304458. doi: 10.3389/fgene.2023.1304458 (PMC10730660; doi:10.3389/fgene.2023.1304458)
Supplement: Supplementary file 2 [file Table3.XLSX]

## Sheet: Table S3
Patient ID	location	Races	Gender	Variation site	Mutation type	Zygosity	Age of onset	Age at dignosis	Age group	Presentation	Free carnitine level (normal level)	Poor feeding	Irritability	Lethargy	Hypoglycemia	Hyperammonemia	Reye syndrome	Hepatomegaly	Elevated liver transaminases (ALT)	Cardiomyopathy	Cardiac failure	Hypotonia	Skeletal muscle weakness	Asymptomatic/only fatigability	Pregnancy-arrhythmias/cardiomyopathy	Anemia	Developmental delay	Others	Death	Reference PMID		备注
1	Japan	Asian	Female	exon2:c.396G>A (p.W132*)	nonsense	het	7y	7y	Child	Metabolic/hepatic/cardiac/myopathic presentation	17 (35-53)	Y	N	Y	N	Y	Y	Y	Y	Y	N	Y	Y	N	/	N	N	/	N	9634512
2	Italy	Caucasian	Male	exon4:c.653_654insTATGGCCATCAGGTTGGAG (p.T219Mfs*67)	frameshift	het	7y	10y	Child	Myopathic/cardiac presentation	/	Y	N	N	N	N	N	N	N	Y	N	Y	Y	N	/	Y	Y	/	N	9826541
3	Japan	Asian	Male	exon9:c.1451-1G>A	splice-3	hom	5y	5y	Child	Metabolic/hepatic presentation	/	Y	Y	Y	Y	Y	Y	Y	Y	N	N	N	N	N	/	/	/	/	N	9916797
4	India	Asian	Male	exon5:c.844C>T (p.R282*)	nonsense	hom	2y	2y	Child	Metabolic/hepatic/cardiac presentation	/	Y	Y	Y	Y	Y	Y	Y	Y	Y	N	N	N	N	/	/	/	/	N	10051646
5	/	Caucasian	Male	exon7:c.1202dup (p.Y401*); exon8:c.1372del (p.V458*)	frameshift	het	8m	8m	Infant	Metabolic/hepatic presentation	/	Y	Y	Y	Y	Y	Y	Y	Y	N	N	N	N	N	/	/	/	/	N	10051646
6	China	Asian	Male	exon8: c.1433C>T (p.P478L)	missense	het	6m	6m	Infant	Metabolic/hepatic/cardiac presentation	9 (22-50)	Y	Y	Y	Y	N	Y	Y	Y	Y	Y	N	N	N	/	/	/	/	N	10072434
7	Germany	Caucasian	Male	exon5:c.844C>T (p.R282*)	nonsense	hom	6y	6y	Child	Myopathic/cardiac presentation	/	N	N	N	N	N	N	N	N	Y	N	Y	Y	N	/	/	/	/	N	10425211
8	Germany	Caucasian	Male	exon3:c.506G>A (p.R169Q); exon5:c.844C>T (p.R282*)	missense; nonsense	het	2y	2y	Child	Myopathic/cardiac presentation	/	N	N	N	N	N	N	N	N	Y	N	N	N	N	/	/	/	/	N	10425211
9	Morocco	African American	Male	exon3:c.632A>G (p.Y211C)	missense	hom	2y6m	2y6m	Child	Cardiac presentation	1.4 (22-60)	N	N	N	N	N	N	N	N	Y	N	N	N	N	/	/	/	/	N	10480371
10	Cape Verde	Caucasian	Female	exon3:c.632A>G (p.Y211C)	missense	hom	7m	7m	Infant	Metabolic/hepatic/cardiac presentation	4.4 (22-60)	N	N	N	Y	Y	N	N	Y	Y	Y	N	N	N	/	/	Y	lowered consciousness	N	10480371
11	Germany	Caucasian	Male	exon5:c.844C>T (p.R282*)	nonsense	hom	2y	2y	Child	Myopathic/cardiac presentation	0.5 (22-60)	N	N	N	N	N	N	N	N	Y	Y	Y	Y	N	/	/	N	/	N	10480371
12	Japan	Asian	/	exon8:c.1400C>G (p.S467C)	missense	hom	/	/	Adult	Asynptomatic presentation	/	N	N	N	N	N	N	N	N	N	N	N	N	Y	N	N	N	N	N	10545605
13	Japan	Asian	/	exon8:c.1400C>G (p.S467C)	missense	hom	/	/	Adult	Asynptomatic presentation	/	N	N	N	N	N	N	N	N	N	N	N	N	Y	N	N	N	N	N	10545605
14	Japan	Asian	/	exon8:c.1400C>G (p.S467C)	missense	hom	/	/	Adult	Asynptomatic presentation	/	N	N	N	N	N	N	N	N	N	N	N	N	Y	N	N	N	N	N	10545605
15	Japan	Asian	/	exon8:c.1400C>G (p.S467C)	missense	het	/	/	Adult	Asynptomatic presentation	/	N	N	N	N	N	N	N	N	N	N	N	N	Y	N	N	N	N	N	10545605
16	Japan	Asian	/	exon5:c.849G>T (p.W283C)	missense	hom	/	/	Adult	Asynptomatic presentation	/	N	N	N	N	N	N	N	N	N	N	N	N	Y	N	N	N	N	N	10545605
17	Germany	Caucasian	Male	exon8:c.1336G>T (p.V446F); exon5:c.847T>C (p.W283R)	missense	het	6m	6m	Infant	Metabolic/hepatic presentation	1.0 (22-50)	N	N	Y	Y	N	Y	Y	Y	N	N	N	N	N	/	/	/	/	N	10612840
18	Pakistan	Asian	Male	exon8:c.1354G>A (p.E452K)	missense	hom	6y	6y	Child	Myopathic/cardiac presentation	/	N	N	N	N	N	N	N	N	Y	N	N	N	N	/	/	/	/	N	10679939
19	Italy	Caucasian	Male	exon5:c.902C>A (p.A301D)	missense	hom	3y	3y	Child	Metabolic presentation	/	Y	N	Y	Y	N	Y	N	N	N	N	N	N	N	/	/	/	/	N	11058897
20	Italy	Caucasian	Male	exon3:c.505C>T (p.R169W)	missense	hom	2y7m	2y7m	Child	Cardiac presentation	/	N	N	N	N	N	N	N	N	Y	N	N	N	N	/	/	/	/	N	11058897
21	Spain	Caucasian	Male	exon4:c.725G>T (p.G242V)	missense	hom	3y9m	3y9m	Child	Cardiac presentation	/	N	N	N	N	N	N	N	N	Y	Y	N	N	N	/	/	/	/	N	11058897		复合杂合，R19P遗传自母亲
22	/	/	Male	exon3:c.505C>T (p.R170W)	missense	het	5y	5y	Child	Metabolic/hepatic presentation	/	Y	Y	Y	Y	Y	Y	Y	Y	N	N	N	N	N	/	/	/	/	N	11058897
23	Switzerland	Caucasian	Male	exon1:c.254_264dup (p.I89Gfs*45)	frameshift	hom	3y	3y	Child	Myopathic/cardiac presentation	/	N	N	N	N	N	N	N	N	Y	N	N	Y	N	/	/	/	/	N	11715001		两姐妹，基因型相同，表型不同
24	Italy	Caucasian	Male	exon1:c.254_264dup (p.I89Gfs*46)	frameshift	het	2y	2y	Child	Cardiac presentation	0.01 (13-19)	N	N	N	N	N	N	N	N	Y	N	N	N	N	/	/	/	/	N	11715001
25	Pakistan	Asian	Female	exon1:c.12C>G (p.Y4*)	nonsense	hom	6m	4y	Infant	Metabolic/hepatic presentation	/	N	N	Y	Y	N	N	Y	Y	N	N	N	N	N	/	/	/	/	N	11715001
26	Iran	Caucasian	Female	exon7:c.1196G>A (p.R399Q)	missense	hom	2y	2y	Child	Metabolic presentation	1.1 (10-55)	Y	N	Y	Y	N	N	Y	N	N	N	N	N	N	/	/	/	/	N	11715001
27	Iran	Caucasian	Female	exon7:c.1196G>A (p.R399Q)	missense	hom	4y	4y	Child	Myopathic presentation	1.7 (10-55)	N	N	N	N	N	N	N	N	N	N	Y	Y	N	/	/	Y	/	N	11715001
28	China	Asian	Female	exon4:c.760C>T (p.R254*)	nonsense	hom	6y	6y	Child	Cardiac presentation	/	N	N	N	N	N	N	N	N	Y	Y	N	N	N	/	/	/	/	N	12204000
29	China	Asian	Male	exon4:c.760C>T (p.R254*)	nonsense	hom	4y	4y	Child	Metabolic/cardiac presentation	4 (26-50)	N	N	N	N	Y	N	N	N	Y	Y	N	N	N	/	/	/	/	N	12204000
30	China	Asian	Female	exon4:c.760C>T (p.R254*); exon7:c.1161T>G (p.Y387*)	nonsense	het	7m	4y	Infant	Metabolic/hepatic presentation	/	N	N	Y	Y	Y	Y	Y	Y	N	N	N	N	N	/	/	/	/	N	12204000
31	India	Asian	Female	exon1:c.67_69del (p.F23del); exon3:c.652+1G>A	inframe_deletion; splice-5	het	1m	1m	Infant	Myopathic/cardiac presentation	/	N	N	N	N	N	N	Y	N	Y	Y	Y	Y	N	/	Y	/	/	Y	12210323
32	Croatia	Caucasian	Female	exon5:c.844del (p.R282Dfs*14)	frameshift	hom	1m	3m	Infant	Metabolic/hepatic/cardiac/myopathic presentation	/	N	N	Y	Y	N	N	N	Y	Y	N	Y	Y	N	/	N	N	/	N	12210323
33	Croatia	Caucasian	Female	exon8:c.1319C>T (p.T440M)	missense	hom	6m	2y6m	Child	Metabolic/hepatic/cardiac/myopathic presentation	/	N	N	Y	N	N	Y	Y	Y	Y	N	Y	Y	N	/	Y	Y	/	Y	12210323
34	/	Caucasian	Female	exon8:c.1319C>T (p.T440M)	missense	het	11m	11m	Infant	Metabolic/hepatic/cardiac presentation	/	Y	Y	Y	Y	Y	Y	Y	Y	Y	N	N	N	N	/	/	/	/	N	12210323
35	/	Asian	/	exon1: c.95A>G (p.N32S)	missense	hom	2m	2m	Infant	Metabolic/hepatic/myopathic presentation	/	Y	Y	Y	Y	Y	Y	Y	Y	N	N	Y	Y	N	/	/	/	/	N	12210323
36	/	/	Male	exon8:c.1403C>G (p.T468R)	missense	het	1m	1m	Infant	Metabolic/cardiac presentation	/	N	N	Y	Y	N	Y	N	N	Y	N	N	N	N	/	/	/	/	N	12210323
37	/	Asian	Male	exon8:c.1409C>T (p.S470F)	missense	hom	2y	2y	Child	Metabolic/cardiac presentation	/	N	N	Y	Y	N	Y	N	N	Y	N	N	N	N	/	/	/	/	N	12210323
38	Turkey	/	Male	exon6:c.1009del (p.T337Pfs*12); exon8:c.1319C>T (p.T440M)	frameshift; missense	het	3y	10y	Child	Myopathic/cardiac presentation	/	N	N	N	N	N	N	N	N	Y	N	Y	Y	N	/	Y	Y	/	N	12210323
39	Turkey	/	Female	exon6:c.1009del (p.T337Pfs*12); exon8:c.1319C>T (p.T440M)	frameshift; missense	het	8d	8d	Infant	Cardiac presentation	/	N	N	N	N	N	N	N	N	Y	N	N	N	N	/	/	/	/	Y	12210323
40	Turkey	/	Male	exon6:c.1009del (p.T337Pfs*12); exon8:c.1319C>T (p.T440M)	frameshift; missense	het	3y	3y	Child	Asynptomatic presentation	/	N	N	N	N	N	N	N	N	N	N	N	N	Y	/	/	/	/	N	12210323
41	Saudi Arabia	Asian	Male	exon1: c.83G>T (p.S28I)	missense	hom	9m	9m	Infant	Atypical presentation	1	N	N	N	N	N	N	N	N	N	N	N	N	N	/	/	/	focal convulsions	N	12408185
42	Saudi Arabia	Asian	Male	exon8:c.1340A>G (p.Y447C)	missense	hom	7m	3y	Infant	Cardiac presentation	3	N	N	N	N	N	N	N	N	Y	Y	N	N	N	/	/	/	/	N	12408185
43	Mexico	/	Male	exon4:c.806del (p.L269Hfs*27)	frameshift	hom	3m	3m	Infant	Metabolic/cardiac/myopathic presentation	/	N	N	N	Y	N	N	N	N	Y	Y	Y	Y	N	/	/	Y	epilepsy	N	12409266
44	Turkey	/	Male	exon8:c.1412G>A (p.R471H)	missense	hom	11m	11m	Infant	Metabolic/hepatic presentation	1	Y	Y	Y	Y	Y	Y	Y	Y	N	N	N	N	N	/	/	/	/	N	14605509
45	Turkey	/	Male	exon8:c.1412G>A (p.R471H)	missense	hom	5y	5y	Child	Asynptomatic presentation	2	N	N	N	N	N	N	N	N	N	N	N	N	Y	/	/	/	/	N	14605509
46	Turkey	/	Male	exon8:c.1412G>A (p.R471H)	missense	hom	28y	28y	Adult	Asynptomatic presentation	3	N	N	N	N	N	N	N	N	N	N	N	N	Y	/	/	/	/	N	14605509
47	/	/	/	exon5:c.839C>T (p.S280F)	missense	het	/	/	/	Cardiac presentation	/	N	N	N	N	N	N	N	N	Y	N	N	N	N	/	/	/	/	N	15125318		复合杂合
48	/	/	Female	exon1:c.248G>T (p.R83L)	missense	het	16m	22m	Child	Myopathic presentation	/	N	N	N	N	N	N	N	N	N	N	Y	Y	N	/	/	/	/	N	15617188
49	/	/	Female	exon1:c.248G>T (p.R83L)	missense	het	11y	11y	Child	Asynptomatic presentation	/	N	N	N	N	N	N	N	N	N	N	N	N	Y	/	/	/	/	N	15617188
50	China	Asian	Female	exon1:c.3G>T (p.M1I)	init-loss	het	6y	6y	Child	Cardiac presentation	/	N	N	N	N	N	N	N	N	Y	N	N	N	N	/	/	/	/	N	15714519
51	Australia	Anglo-Celtic	Female	exon2:c.458_459del (p.V153Afs*41); exon5:c.865C>T (p.R289*)	frameshift; nonsense	het	9m	1y5m	Child	Cardiac presentation	3	N	N	N	N	N	N	N	N	Y	N	N	N	N	/	/	/	/	Y	15714519
52	Vietnam	Asian	Male	exon5:c.825G>A (p.W275*)	nonsense	het	1y3m	6y	Child	Cardiac presentation	2	N	N	N	N	N	N	N	N	Y	N	N	N	N	/	/	/	/	Y	15714519
53	/	Caucasian	Female	exon2:c.424G>T (p.A142S); exon9:c.1463G>A (p.R488H)	missense	het	6m	1y	Infant	Cardiac presentation	/	N	N	N	N	N	N	N	N	Y	N	N	N	N	/	/	/	/	N	16652335
54	Pakistan	Asian	Male	exon1:c.235del (p.H79Tfs*51)	frameshift	hom	5m	5m	Infant	Metabolic/hepatic presentation	/	Y	Y	Y	Y	Y	Y	Y	Y	/	/	/	/	N	/	/	/	/	N	16652335
55	/	Caucasian	Female	exon7:c.1193C>T (p.P398L)	missense	het	/	/	Adult	Asynptomatic presentation	/	N	N	N	N	N	N	N	N	N	N	N	N	Y	N	N	N	N	N	16652335
56	Spain	Caucasian	Female	exon5:c.845G>A (p.R282Q)	missense	hom	7w	1y	Infant	Myopathic presentation	5	Y	N	N	N	N	N	N	N	N	N	Y	Y	N	/	/	Y	/	N	16652335		maternal
57	/	Caucasian	Female	exon4:c.768G>A (p.W256*)	nonsense	het	/	33y	Adult	Asynptomatic presentation	/	N	N	N	N	N	N	N	N	N	N	N	N	Y	N	N	N	N	N	16652335
58	Saudi Arabia	Asian	Female	exon5:c.847T>A (p.W283R)	missense	hom	1y6m	11y	Child	Cardiac presentation	5.8	N	N	N	N	N	N	N	N	Y	Y	N	N	N	/	/	/	/	N	16652335
59	America	Caucasian	Female	exon1:c.136C>T (p.P46S); exon9:c.1556_1559dup (p.I521Hfs*3)	missense; frameshift	het	/	34y	Adult	Asynptomatic presentation	2.0 (25-50)	N	N	N	N	N	N	N	N	N	N	N	N	Y	N	N	N	N	N	17126586
60	Germany	Caucasian	Female	exon9:c.1462C>T (p.R488C)	missense	hom	/	30y	Adult	Asynptomatic presentation	4.0 (25-50)	N	N	N	N	N	N	N	N	N	N	N	N	Y	N	N	N	N	N	17126586
61	America	Caucasian	Female	exon1:c.136C>T (p.P46S)	missense	hom	/	28y	Adult	Asynptomatic presentation	3.0 (25-50)	N	N	N	N	N	N	N	N	N	N	N	N	Y	N	N	N	N	N	17126586
62	America	Caucasian	Female	exon1:c.136C>T (p.P46S)	missense	hom	20y	25y	Adult	Cardiac presentation	1.9 (25-50)	N	N	N	N	N	N	N	N	N	N	N	N	N	Y	N	N	N	N	17126586
63	Lebanon	Caucasian	Female	exon4:c.760C>T (p.R254*)	nonsense	hom	/	/	Child	Cardiac presentation	1.0 (4.5-11)	N	N	N	N	N	N	N	N	Y	N	N	N	N	/	N	N	/	N	17594400
64	Lebanon	Caucasian	Female	exon4:c.760C>T (p.R254*)	nonsense	hom	/	/	Child	Cardiac presentation	0.8 (4.5-11)	N	N	N	N	N	N	N	N	Y	N	N	N	N	/	N	N	/	N	17594400
65	Lebanon	Caucasian	Female	exon4:c.760C>T (p.R254*)	nonsense	hom	/	/	Child	Cardiac presentation	2.0 (4.5-11)	N	N	N	N	N	N	N	N	Y	N	N	N	N	/	N	N	/	N	17594400
66	Lebanon	Caucasian	Female	exon4:c.760C>T (p.R254*)	nonsense	hom	/	/	Child	Cardiac presentation	0.5 (4.5-11)	N	N	N	N	N	N	N	N	Y	N	N	N	N	/	N	N	/	N	17594400
67	/	/	Female	exon1:c.43G>T (p.G15W)	missense	hom	/	/	Adult	Asynptomatic presentation	1.0 (28-56)	N	N	N	N	N	N	N	N	N	N	N	N	Y	N	N	N	N	N	20027113
68	/	/	Female	exon7:c.1195C>T (p.R399W)	missense	het	/	/	Adult	Asynptomatic presentation	4.0 (28-56)	N	N	N	N	N	N	N	N	N	N	N	N	Y	N	N	N	N	N	20027113
69	China	Asian	Female	exon1:c.51C>G (p.F17L)	missense	hom	/	31y	Adult	Asynptomatic presentation	/	N	N	N	N	N	N	N	N	N	N	N	N	Y	N	N	N	N	N	20074989
70	China	Asian	Female	exon1:c.51C>G (p.F17L); exon8:c.1400C>G (p.S467C)	missense	het	/	24y	Adult	Asynptomatic presentation	/	N	N	N	N	N	N	N	N	N	N	N	N	Y	N	N	N	N	N	20074989
71	China	Asian	Female	exon1:c.51C>G (p.F17L)	missense	het	/	24y	Adult	Asynptomatic presentation	/	N	N	N	N	N	N	N	N	N	N	N	N	Y	N	N	N	N	N	20074989
72	China	Asian	Female	exon1:c.51C>G (p.F17L); exon8:c.1411C>T (p.R471C)	missense	het	1d	3y	Infant	Metabolic/hepatic presentation	/	Y	Y	Y	Y	Y	Y	Y	Y	N	N	N	N	N	/	/	/	/	N	20074989
73	China	Asian	Female	exon4:c.760C>T (p.R254*); exon4:c.700G>C (p.G234R)	nonsense, missense	het	1d	8y7m	Infant	Metabolic/hepatic presentation	/	Y	Y	Y	Y	Y	Y	Y	Y	N	N	N	N	N	/	/	/	/	N	20074989
74	China	Asian	Female	exon7:c.1188T>G (p.Y396*); exon8:c.1400C>G (p.S467C)	nonsense, missense	het	/	26y	Adult	Asynptomatic presentation	/	N	N	N	N	N	N	N	N	N	N	N	N	Y	N	N	N	N	N	20074989
75	China	Asian	Female	exon4:c.760C>T (p.R254*); exon8:c.1400C>G (p.S467C)	nonsense, missense	het	/	32y	Adult	Asynptomatic presentation	/	N	N	N	N	N	N	N	N	N	N	N	N	Y	N	N	N	N	N	20074989
76	China	Asian	Female	exon5:c.845G>A (p.R282Q); exon8:c.1400C>G (p.S467C)	missense	het; hom	/	34y	Adult	Cardiac presentation	/	N	N	N	N	N	N	N	N	Y	N	N	N	N	/	/	/	/	N	20074989
77	China	Asian	Female	exon4:c.760C>T (p.R254*)	nonsense	het	/	31y	Adult	Asynptomatic presentation	/	N	N	N	N	N	N	N	N	N	N	N	N	Y	N	N	N	N	N	20074989
78	China	Asian	Female	exon4:c.760C>T (p.R254*); exon8:c.1400C>G (p.S467C)	nonsense, missense	het	/	33y	Adult	Asynptomatic presentation	/	N	N	N	N	N	N	N	N	N	N	N	N	Y	N	N	N	N	N	20074989
79	China	Asian	Female	exon4:c.760C>T (p.R254*); exon7:c.1161T>G (p.Y387*)	nonsense	het	6m	6m	Infant	Metabolic/hepatic presentation	/	Y	Y	Y	Y	Y	Y	Y	Y	/	/	/	/	/	/	/	/	/	N	20074989
80	China	Asian	Female	exon4:c.760C>T (p.R254*)	nonsense	hom	2y5m	2y5m	Child	Metabolic/hepatic/cardiac presentation	/	Y	Y	Y	Y	Y	Y	Y	Y	Y	N	N	N	/	/	/	/	/	N	20074989
81	China	Asian	Female	exon4:c.760C>T (p.R254*)	nonsense	hom	1y2m	1y2m	Child	Metabolic/hepatic/cardiac presentation	/	Y	Y	Y	Y	Y	Y	Y	Y	Y	N	N	N	/	/	/	/	/	N	20074989
82	China	Asian	Female	exon4:c.760C>T (p.R254*)	nonsense	hom	1y7m	1y7m	Child	Metabolic/hepatic/cardiac presentation	/	Y	Y	Y	Y	Y	Y	Y	Y	Y	N	N	N	/	/	/	/	/	N	20074989
83	/	/	Male	exon1:c.350G>A (p.W117*); exon3:c.573del (p.N192Ifs*12)	nonsense; frameshift	het	14y	14y	Child	Cardiac presentation	/	N	N	N	N	N	N	N	N	Y	N	N	N	/	/	/	/	/	N	20574985
84	/	/	Male	exon8:c.1364C>G (p.P455R)	missense	het	6w	6w	Infant	/	/	N	N	N	N	N	N	N	N	N	N	N	N	Y	N	N	N	N	N	20574985
85	/	/	Female	exon6:c.955C>T (p.Q319*)	nonsense	het	24y	24y	Adult	Asynptomatic presentation	/	N	N	N	N	N	N	N	N	N	N	N	N	Y	N	N	N	N	N	20574985
86	/	/	Female	exon4:c.680G>A (p.R227H)	missense	het	35y	35y	Adult	Asynptomatic presentation	/	N	N	N	N	N	N	N	N	N	N	N	N	Y	N	N	N	N	N	20574985
87	/	/	Female	exon7:c.1072T>A (p.Y358N)	missense	het	6m	6m	Child	/	/	N	N	N	N	N	N	N	N	N	N	N	N	Y	N	N	N	N	N	20574985
88	/	/	Female	exon8:c.1336G>T (p.V446F); exon8:c.1412G>C (p.R471P)	missense	het	/	/	Adult	Asynptomatic presentation	/	N	N	N	N	N	N	N	N	N	N	N	N	Y	N	N	N	N	N	21922592
89	Faroe Island	Caucasian	Female	exon1: c.95A>G (p.N32S)	missense	hom	34y	34y	Adult	Cardiac presentation	1.3	N	N	N	N	N	N	N	N	N	Y	N	N	N	Y	N	N	cerebral edema	N	22566287
90	Faroe Island	Caucasian	Female	exon1: c.95A>G (p.N32S)	missense	hom	26y	26y	Adult	Cardiac presentation	/	N	N	N	N	N	N	N	N	N	Y	N	N	N	Y	N	N	cerebral edema	Y	22566287
91	Faroe Island	Caucasian	Female	exon1: c.95A>G (p.N32S)	missense	hom	43y	43y	Adult	Hepatic/cardiac presentation	/	N	N	N	N	N	N	Y	Y	Y	Y	N	N	N	N	N	N	/	Y	22566287
92	Faroe Island	Caucasian	Female	exon1: c.95A>G (p.N32S)	missense	hom	1y2m	1y2m	Child	Hepatic/cardiac presentation	/	N	N	N	N	N	N	Y	N	N	Y	N	N	N	/	/	/	epilepsy	Y	22566287
93	Faroe Island	Caucasian	Female	exon1: c.95A>G (p.N32S)	missense	hom	2y6m	2y6,	Child	Cardiac presentation	/	N	N	N	N	N	N	N	N	N	Y	N	N	N	/	N	N	cerebral edema	Y	22566287
94	Faroe Island	Caucasian	Female	exon1: c.95A>G (p.N32S)	missense	hom	/	30y	Adult	Cardiac presentation	/	N	N	N	N	N	N	N	N	N	Y	N	N	N	/	N	N	cerebral edema	Y	22566287
95	Lebanon	/	Female	exon3:c.538C>T (p.Q180*)	nonsense	hom	8m	8m	Infant	Cardiac presentation	10.7 (27-59)	N	N	N	N	N	N	N	N	Y	N	N	N	/	/	/	/	/	N	23379544
96	Lebanon	/	Male	exon4:c.760C>T (p.R254*)	nonsense	hom	11m	11m	Infant	Cardiac presentation	8.8 (27-59)	N	N	N	N	N	N	N	N	Y	Y	N	N	/	/	/	/	/	N	23379544
97	Lebanon	/	Male	exon4:c.760C>T (p.R254*)	nonsense	hom	11m	11m	Infant	Cardiac presentation	10.3 (27-59)	N	N	N	N	N	N	N	N	Y	N	N	N	/	/	/	/	/	N	23379544
98	Lebanon	/	Male	exon1:c.67_69del (p.F23del)	inframe_deletion	hom	10y	10y	Child	Myopathic/cardiac presentation	24.7 (27-59)	N	N	N	N	N	N	N	N	Y	Y	N	N	/	/	/	/	/	N	23379544
99	Turkey	/	Female	exon2:c.454G>C (p.G152R)	missense	hom	4m	1y	Infant	Cardiac presentation	1.37	N	N	N	N	N	N	N	N	Y	Y	N	N	/	/	Y	N	/	N	23430869
100	Turkey	/	Female	exon2:c.454G>C (p.G152R)	missense	hom	6y	6y	Child	Cardiac presentation	2.75	N	N	N	N	N	N	N	N	Y	Y	N	N	/	/	Y	N	/	N	23430869
101	Turkey	/	Male	exon7:c.1232G>T (p.G411V)	missense	hom	1m	9m	Infant	Cardiac presentation	3.96	N	N	N	N	N	N	N	N	Y	Y	N	N	/	/	Y	Y	/	N	23430869
102	Turkey	/	Female	exon6:c.1009del (p.T337Pfs*12)	frameshift	hom	4y	4y	Child	Cardiac presentation	1.36	N	N	N	N	N	N	N	N	Y	Y	N	N	/	/	Y	N	/	N	23430869
103	Turkey	/	Female	exon5:c.844C>T (p.R282*)	nonsense	hom	6m	10m	Infant	Cardiac presentation	1.19	N	N	N	N	N	N	N	N	Y	Y	N	N	/	/	Y	N	/	N	23430869
104	Turkey	/	Male	exon5:c.844C>T (p.R282*)	nonsense	hom	1y	10y	Infant	Cardiac presentation	2.22	N	N	N	N	N	N	N	N	Y	Y	N	N	/	/	Y	Y	/	N	23430869
105	Turkey	/	Female	exon4:c.760C>T (p.R254*)	nonsense	hom	2y	7y	Child	Cardiac presentation	1.45	N	N	N	N	N	N	N	N	Y	Y	N	N	/	/	N	N	/	N	23430869
106	Turkey	/	Male	exon4:c.760C>T (p.R254*)	nonsense	hom	5y	5y	Child	Atypical presentation	6.76	N	N	N	N	N	N	N	N	N	N	N	N	/	/	Y	Y	/	N	23430869
107	China	Asian	/	exon4:c.760C>T (p.R254*); exon2:c.497+1G>T	nonsense; splice-5	het	6m	6m	Infant	Metabolic/hepatic presentation	2.54 (10-60)	Y	Y	Y	Y	Y	Y	Y	Y	N	N	N	N	N	/	/	/	/	N	25132046
108	China	Asian	/	exon1:c.338G>A (p.C113Y); exon4:c.797C>T (p.P266L)	missense	het	/	1m	Infant	Asynptomatic presentation	4.94 (10-60)	N	N	N	N	N	N	N	N	N	N	N	N	Y	/	/	/	/	N	25132046
109	China	Asian	/	exon4:c.745_748del (p.F249Lfs*14); exon8:c.1372del (p.V458*)	frameshift	het	9m	9m	Infant	Hepatic/cardiac/myopathic presentation	1.03 (10-61)	Y	N	N	N	N	N	Y	N	Y	N	Y	Y	N	/	Y	/	/	N	25132046
110	China	Asian	/	exon3:c.517del (p.L173Cfs*3); exon4:c.760C>T (p.R254*)	frameshift; nonsense	het	7m	7m	Infant	Hepatic/cardiac presentation	1.09 (10-60)	N	N	N	N	N	N	Y	Y	Y	Y	N	N	N	/	Y	/	/	N	25132046
111	China	Asian	/	exon2:c.433dup (p.T145Nfs*50)	frameshift	hom	6y	6y	Child	Myopathic/cardiac presentation	0.99 (10-60)	N	N	N	N	N	N	N	N	Y	N	Y	Y	N	/	/	/	/	N	25132046
112	China	Asian	/	exon1:c.51C>G (p.F17L); exon7:c.1195C>T (p.R399W)	missense	het	/	1m	Infant	Asynptomatic presentation	4.23 (10-60)	N	N	N	N	N	N	N	N	N	N	N	N	Y	/	/	/	/	N	25132046
113	China	Asian	/	exon1:c.51C>G (p.F17L); exon1:c.248G>T (p.R83L)	missense	het	/	1m	Infant	Asynptomatic presentation	1.59 (10-60)	N	N	N	N	N	N	N	N	N	N	N	N	Y	/	/	/	/	N	25132046
114	China	Asian	/	exon2:c.396G>A (p.W132*); exon8:c.1400C>G (p.S467C)	nonsense; missense	het	/	2m	Infant	Asynptomatic presentation	3.63 (10-60)	N	N	N	N	N	N	N	N	N	N	N	N	Y	/	/	/	/	N	25132046
115	China	Asian	/	exon1:c.51C>G (p.F17L); exon4:c.797C>T (p.P266L)	missense	het	/	4y	Child	Asynptomatic presentation	6.39 (10-60)	N	N	N	N	N	N	N	N	N	N	N	N	Y	/	/	/	/	N	25132046
116	China	Asian	/	exon1:c.338G>A (p.C113Y); exon4:c.760C>T (p.R254*)	missense; nonsense	het	6m	6m	Infant	Metabolic/hepatic presentation	1.62 (10-60)	N	N	Y	Y	N	N	Y	Y	N	N	N	N	N	/	/	/	/	Y	25132046
117	China	Asian	/	exon3:c.505C>T (p.R169W); exon5:c.865C>T (p.R289*)	missense; nonsense	het	11m	11m	Infant	Myopathic/cardiac presentation	0.83 (10-60)	N	N	N	N	N	N	N	N	Y	N	Y	Y	N	/	/	/	/	N	25132046
118	China	Asian	/	exon4:c.700G>C (p.G234R)	missense	hom	11m	12m	Infant	Cardiac presentation	0.98 (10-60)	N	N	N	N	N	N	N	N	Y	N	N	N	N	/	Y	/	/	N	25132046
119	China	Asian	/	exon4:c.760C>T (p.R254*); exon8:c.1412G>A (p.R471H)	nonsense; missense	het	1y2m	1y2m	Child	Metabolic/hepatic presentation	5.69 (10-60)	Y	N	N	Y	Y	Y	Y	Y	N	N	N	N	N	/	/	/	/	N	25132046
120	China	Asian	/	exon4:c.760C>T (p.R254*)	nonsense	hom	1y6m	1y6m	Child	Myopathic/cardiac presentation	1.5 (10-60)	N	N	N	N	N	N	N	N	Y	N	Y	Y	N	/	/	/	/	N	25132046
121	China	Asian	/	exon4:c.760C>T (p.R254*)	nonsense	het	2y	2y	Child	Myopathic/cardiac presentation	0.55 (10-60)	N	N	N	N	N	N	N	N	Y	N	Y	Y	N	/	Y	/	/	N	25132046
122	China	Asian	/	exon1:c.51C>G (p.F17L)	missense	hom	2y6m	2y6m	Child	Myopathic/cardiac presentation	3.7 (10-60)	N	N	N	N	N	N	N	N	Y	N	Y	Y	N	/	/	/	/	N	25132046
123	China	Asian	/	exon4:c.760C>T (p.R254*)	nonsense	hom	3y	3y	Child	Myopathic/cardiac presentation	1.36 (10-60)	N	N	N	N	N	N	N	N	Y	N	Y	Y	N	/	/	/	/	N	25132046
124	China	Asian	/	exon1:c.338G>A (p.C113Y)	missense	het	3y6m	3y6m	Child	Metabolic/myopathic presentation	0.62 (10-60)	N	N	N	Y	N	N	N	N	N	N	Y	Y	N	/	/	/	/	N	25132046
125	China	Asian	/	exon1:c.338G>A (p.C113Y)	missense	het	3y6m	3y6m	Child	Cardiac presentation	0.93 (10-60)	N	N	N	N	N	N	N	N	Y	N	N	N	Y	/	/	/	/	N	25132046
126	China	Asian	/	exon1:c.51C>G (p.F17L); exon4:c.760C>T (p.R254*)	missense; nonsense	het	5y	5y	Child	Myopathic/cardiac presentation	2.64 (10-60)	N	N	N	N	N	N	N	N	Y	N	Y	Y	N	/	Y	/	/	N	25132046
127	Turkey	/	Male	exon3:c.597del (p.F200Lfs*4)	frameshift	hom	3y	17y	Child	Cardiac presentation	/	Y	N	Y	N	N	N	Y	N	Y	N	N	N	N	/	/	/	/	N	26030785
128	Turkey	/	Male	exon8:c.1427T>G (p.L476R)	missense	hom	9y	9y	Child	Myopathic/cardiac presentation	0.92 (>3.8)	N	N	N	N	N	N	N	N	Y	N	Y	Y	N	/	N	/	dysmorphic appearance	N	26075114
129	France	Caucasian	Male	exon1:c.186G>A (p.W62*)	nonsense	het	1d	1y9m	Infant	Metabolic/cardiac presentation	4 (35-65)	Y	N	Y	Y	Y	N	N	N	Y	N	N	N	Y	/	N	/	/	N	26190315
130	France	Caucasian	Female	exon8:c.1411C>T (p.R471C)	missense	het	28y	28y	Adult	Cardiac presentation	/	N	N	N	N	N	N	N	N	Y	Y	N	N	N	Y	/	/	/	Y	26190315
131	India	Asian	Male	exon1:c.235_238del (p.H79Afs*50); exon8:c.1354G>A (p.E452K)	frameshift; missense	het	3m	9m	Infant	Hepatic/cardiac presentation	1.98 (10-55)	N	N	N	N	N	N	Y	Y	Y	N	N	N	N	/	N	Y	jundice	N	27581592
132	Saudi Arabia	/	/	exon8:c.1385G>A (p.G462D)	missense	hom	/	/	/	/	/	/	/	/	/	/	/	/	/	/	/	/	/	/	/	/	/	/	/	27629047
133	China	Asian	Female	exon4:c.760C>T (p.R254*); exon8:c.1400C>G (p.S467C)	nonsense; missense	het	/	2y1m	Adult	Asynptomatic presentation	2.21 (9-45)	N	N	N	N	N	N	N	N	N	N	N	N	Y	N	/	/	/	N	28186590
134	Morocco	African American	Female	exon7:c.1195C>T (p.R399W)	missense	hom	3y	3y	Child	Cardiac presentation	0 (30-50)	N	N	N	N	N	N	N	N	Y	Y	N	N	N	/	N	N	/	Y	28295041
135	India	Asian	Male	exon8:c.1316dup (p.T440Hfs*83)	frameshift	hom	8m	8m	Infant	Metabolic/hepatic presentation	/	Y	Y	Y	Y	Y	Y	Y	Y	N	N	N	N	N	/	/	/	/	N	29071542
136	China	Asian	/	exon6:c.976C>T (p.Q326*)	nonsense	hom	12d	12d	Infant	Hepatic presentation	1.31 (10-55)	N	N	N	N	N	N	Y	Y	/	/	/	/	N	/	/	/	/	N	29132460
137	China	Asian	/	exon3:c.517del (p.L173Cfs*3); exon7:c.1195C>T (p.R399W)	frameshift; missense	het	10d	10d	Infant	Metabolic presentation	2.86 (10-55)	N	N	N	Y	N	N	N	N	N	N	N	N	Y	/	/	/	/	N	29132460
138	China	Asian	/	exon1:c.51C>G (p.F17L)	missense	hom	14d	14d	Infant	Hepatic presentation	4.6 (10-55)	N	N	N	N	N	N	N	Y	N	N	N	N	Y	/	/	/	jundice	N	29132460
139	Saudi Arabia	Asian	Male	exon8:c.1409C>T (p.S470F)	missense	hom	5y	5y	Child	Hepatic/cardiac/myopathic presentation	8.8 (25-55)	N	N	N	N	N	N	Y	Y	Y	Y	Y	Y	N	/	Y	N	/	N	30069296
140	China	Asian	Female	exon8:c.1400C>G (p.S468C)	missense	hom	24y	24y	Adult	Asynptomatic presentation	1.98 (9.5-57)	N	N	N	N	N	N	N	N	N	N	N	N	Y	/	/	N	/	N	30863740
141	China	Asian	Female	exon4:c.797C>T (p.P266L); exon8:c.1400C>G (p.S468C)	missense	het	25y	25y	Adult	Asynptomatic presentation	5.66 (9.5-57)	N	N	N	N	N	N	N	N	N	N	N	N	Y	/	/	N	/	N	30863740
142	China	Asian	Female	exon1: c.95A>G (p.N32S); exon8:c.1400C>G (p.S468C)	missense	het	26y	26y	Adult	Asynptomatic presentation	1.73 (9.5-57)	N	N	N	N	N	N	N	N	N	N	N	N	Y	/	/	N	/	N	30863740
143	China	Asian	Female	exon8:c.1400C>G (p.S468C)	missense	hom	25y	25y	Adult	Asynptomatic presentation	3.62 (9.5-57)	N	N	N	N	N	N	N	N	N	N	N	N	Y	/	/	N	/	N	30863740
144	China	Asian	Female	exon8:c.1400C>G (p.S468C)	missense	hom	24y	24y	Adult	Asynptomatic presentation	2.05 (9.5-57)	N	N	N	N	N	N	N	N	N	N	N	N	Y	/	/	N	/	N	30863740
145	China	Asian	Female	exon8:c.1400C>G (p.S468C); exon9:c.1462C>T (p.R488C)	missense	het	27y	27y	Adult	Asynptomatic presentation	2.73 (9.5-57)	N	N	N	N	N	N	N	N	N	N	N	N	Y	/	/	N	/	N	30863740
146	China	Asian	Female	exon1:c.338G>A (p.C113Y); exon4:c.797C>T (p.P266L)	missense	het	3d	3d	Infant	Cardiac presentation	7.52 (10-45)	N	N	N	N	N	N	N	N	Y	N	N	N	N	/	/	/	/	N	31364285
147	China	Asian	Female	exon4:c.760C>T (p.R254*); exon8:c.1400C>G (p.S467C)	nonsense; missense	het	/	34y	Adult	Asynptomatic presentation	2.91 (10-45)	N	N	N	N	N	N	N	N	N	N	N	N	Y	/	/	/	/	N	31364285
148	China	Asian	Female	exon1:c.51C>G (p.F17L); exon8:c.1400C>G (p.S467C)	missense	het	/	24y	Adult	Asynptomatic presentation	3.91 (10-45)	N	N	N	N	N	N	N	N	N	N	N	N	Y	/	/	/	/	N	31364285
149	China	Asian	Female	exon4:c.760C>T (p.R254*)	nonsense	hom	/	35y	Adult	Asynptomatic presentation	5.52 (10-45)	N	N	N	N	N	N	N	N	N	N	N	N	Y	/	/	/	/	N	31364285
150	China	Asian	Female	exon1:c.51C>G (p.F17L); exon8:c.1340A>T (p.Y447F)	missense	het	/	31y	Adult	Asynptomatic presentation	4.17 (10-45)	N	N	N	N	N	N	N	N	N	N	N	N	Y	/	/	/	/	N	31364285
151	China	Asian	Female	exon1:c.51C>G (p.F17L); exon8:c.1400C>G (p.S467C)	missense	het	/	28y	Adult	Asynptomatic presentation	2.56 (10-45)	N	N	N	N	N	N	N	N	N	N	N	N	Y	/	/	/	/	N	31364285
152	China	Asian	Female	exon1:c.51C>G (p.F17L); exon8:c.1418G>T (p.G473V)	missense	het	/	25y	Adult	Asynptomatic presentation	1.31 (10-45)	N	N	N	N	N	N	N	N	N	N	N	N	Y	/	/	/	/	N	31364285
153	China	Asian	Male	exon1: c.95A>G (p.N32S)	missense	hom	28y	28y	Adult	Cardiac presentation	/	N	N	N	N	N	N	N	N	N	N	N	N	N	/	N	N	/	N	31472821
154	China	Asian	Female	exon8:c.1400C>G (p.S467C)	missense	hom	/	/	Adult	Asynptomatic presentation	2.5 (9-53.7)	N	N	N	N	N	N	N	N	N	N	N	N	Y	/	/	/	/	N	31813139
155	China	Asian	Female	exon8:c.1400C>G (p.S467C)	missense	hom	/	/	Adult	Asynptomatic presentation	3.6 (9-53.7)	N	N	N	N	N	N	N	N	N	N	N	N	Y	/	/	/	/	N	31813139
156	China	Asian	Female	exon5:c.865C>T (p.R289*); exon8:c.1400C>G (p.S467C)	nonsense; missense	het	/	/	Adult	Asynptomatic presentation	1.02 (9-53.7)	N	N	N	N	N	N	N	N	N	N	N	N	Y	/	/	/	/	N	31813139
157	China	Asian	Female	exon8:c.1400C>G (p.S467C)	missense	het	/	/	Adult	Asynptomatic presentation	1.48 (9-53.7)	N	N	N	N	N	N	N	N	N	N	N	N	Y	/	/	/	/	N	31813139
158	Germany	Caucasian	Male	exon8:c.1319C>T (p.T440M)	missense	hom	1y9m	7y	Child	Cardiac presentation	3.0 (6-65)	N	N	N	N	N	N	N	N	Y	Y	N	N	N	/	N	N	/	N	32276632
159	China	Asian	Male	exon3:c.505C>T (p.R169W); exon4:c.760C>T (p.R254*)	missense; nonsense	het	/	9y4m	Child	Asynptomatic presentation	2.84 (14-76)	N	N	N	N	N	N	N	N	N	N	N	N	Y	/	/	/	/	N	32371215
160	China	Asian	Female	exon4:c.760C>T (p.R254*); exon8: c.1433C>T (p.P478L)	nonsense; missense	het	/	9y	Child	Atypical presentation	1.83 (14-76)	N	N	N	N	N	N	N	N	N	N	N	N	N	/	/	Y	/	N	32371215
161	China	Asian	Female	exon3:c.505C>T (p.R169W); exon4:c.760C>T (p.R254*)	missense; nonsense	het	/	4y9m	Child	Asynptomatic presentation	3.31 (14-76)	N	N	N	N	N	N	N	N	N	N	N	N	Y	/	/	/	/	N	32371215
162	China	Asian	Female	exon4:c.760C>T (p.R254*)	nonsense	het	/	1y4m	Child	Asynptomatic presentation	4 (14-76)	N	N	N	N	N	N	N	N	N	N	N	N	Y	/	/	/	/	N	32371215
163	China	Asian	Female	exon8:c.1400C>G (p.S467C)	missense	het	/	8y6m	Child	Asynptomatic presentation	12.6 (14-76)	N	N	N	N	N	N	N	N	N	N	N	N	Y	/	/	/	/	N	32371215
164	China	Asian	Female	exon1:c.51C>G (p.F17L); exon8:c.1400C>G (p.S467C)	missense	het	/	7y5m	Child	Asynptomatic presentation	9.55 (14-76)	N	N	N	N	N	N	N	N	N	N	N	N	Y	/	/	/	/	N	32371215
165	China	Asian	Male	exon1:c.51C>G (p.F17L)	missense	hom	/	7y4m	Child	Asynptomatic presentation	6.43 (14-76)	N	N	N	N	N	N	N	N	N	N	N	N	Y	/	/	/	/	N	32371215
166	China	Asian	Female	exon1:c.51C>G (p.F17L); exon2:c.497+1G>T	missense	het	/	7y3m	Child	Asynptomatic presentation	3.78 (14-76)	N	N	N	N	N	N	N	N	N	N	N	N	Y	/	/	/	/	N	32371215
167	China	Asian	Male	exon4:c.700G>C (p.G234R); exon8:c.1400C>G (p.S467C)	missense	het	/	7y5m	Child	Asynptomatic presentation	4.85 (14-76)	N	N	N	N	N	N	N	N	N	N	N	N	Y	/	/	/	/	N	32371215
168	China	Asian	Female	exon1:c.51C>G (p.F17L); exon4:c.760C>T (p.R254*)	missense; nonsense	het	/	7y1m	Child	Asynptomatic presentation	3.08 (14-76)	N	N	N	N	N	N	N	N	N	N	N	N	Y	/	/	/	/	N	32371215
169	China	Asian	Male	exon4:c.760C>T (p.R254*); exon8:c.1400C>G (p.S467C)	nonsense; missense	het	/	7y1m	Child	Asynptomatic presentation	8.84 (14-76)	N	N	N	N	N	N	N	N	N	N	N	N	Y	/	/	/	/	N	32371215
170	China	Asian	Female	exon1:c.51C>G (p.F17L)	missense	hom	/	6y9m	Child	Atypical presentation	5.56 (14-76)	N	N	N	N	N	N	N	N	N	N	N	N	N	/	/	Y	/	N	32371215
171	China	Asian	Female	exon1:c.51C>G (p.F17L); exon8:c.1400C>G (p.S467C)	missense	het	/	6y8m	Child	Asynptomatic presentation	5.47 (14-76)	N	N	N	N	N	N	N	N	N	N	N	N	Y	/	/	/	/	N	32371215
172	China	Asian	Female	exon3:c.498-2A>G; exon8:c.1400C>G (p.S467C)	splice-3; missense	het	/	5y3m	Child	Asynptomatic presentation	5.1 (14-76)	N	N	N	N	N	N	N	N	N	N	N	N	Y	/	/	/	/	N	32371215
173	China	Asian	Male	exon4:c.760C>T (p.R254*)	nonsense	het	/	6y8m	Child	Asynptomatic presentation	5.49 (14-76)	N	N	N	N	N	N	N	N	N	N	N	N	Y	/	/	/	/	N	32371215
174	China	Asian	Male	exon4:c.760C>T (p.R254*)	nonsense	hom	/	5y7m	Child	Asynptomatic presentation	1.54 (14-76)	N	N	N	N	N	N	N	N	N	N	N	N	Y	/	/	/	/	N	32371215
175	China	Asian	Male	exon5:c.865C>T (p.R289*); exon7:c.1195C>T (p.R399W)	nonsense; missense	het	/	5y6m	Child	Asynptomatic presentation	3.22 (14-76)	N	N	N	N	N	N	N	N	N	N	N	N	Y	/	/	/	/	N	32371215
176	China	Asian	Female	exon4:c.760C>T (p.R254*)	nonsense	het	/	6y8m	Child	Atypical presentation	2.19 (14-76)	N	N	N	N	N	N	N	N	N	N	N	N	N	/	/	Y	/	N	32371215
177	China	Asian	Female	exon8:c.1400C>G (p.S467C)	missense	hom	/	5y11m	Child	Asynptomatic presentation	5.38 (14-76)	N	N	N	N	N	N	N	N	N	N	N	N	Y	/	/	/	/	N	32371215
178	China	Asian	Female	exon1c.252_265dup (p.I89Tfs*46); exon8:c.1400C>G (p.S467C)	frameshift; missense	het	/	5y4m	Child	Asynptomatic presentation	4.06 (14-76)	N	N	N	N	N	N	N	N	N	N	N	N	Y	/	/	/	/	N	32371215
179	China	Asian	Male	exon1:c.51C>G (p.F17L); exon4:c.760C>T (p.R254*)	missense; nonsense	het	/	6y5m	Child	Asynptomatic presentation	4.02 (14-76)	N	N	N	N	N	N	N	N	N	N	N	N	Y	/	/	/	/	N	32371215
180	China	Asian	Male	exon4:c.760C>T (p.R254*); exon8:c.1400C>G (p.S467C)	nonsense; missense	het	/	6y5m	Child	Asynptomatic presentation	4.75 (14-76)	N	N	N	N	N	N	N	N	N	N	N	N	Y	/	/	/	/	N	32371215
181	China	Asian	Female	exon1:c.51C>G (p.F17L); exon8:c.1400C>G (p.S467C)	missense	het	/	6y4m	Child	Atypical presentation	4.31 (14-76)	N	N	N	N	N	N	N	N	N	N	N	N	N	/	/	Y	/	N	32371215
182	China	Asian	Female	exon7:c.1195C>T (p.R399W); exon8:c.1400C>G (p.S467C)	missense	het	/	4y3m	Child	Asynptomatic presentation	5.63 (14-76)	N	N	N	N	N	N	N	N	N	N	N	N	Y	/	/	/	/	N	32371215
183	China	Asian	Male	exon8:c.1445A>G (p.Y482C)	missense	het	/	5y10m	Child	Asynptomatic presentation	3.14 (14-76)	N	N	N	N	N	N	N	N	N	N	N	N	Y	/	/	/	/	N	32371215
184	China	Asian	Male	exon8:c.1400C>G (p.S467C)	missense	hom	/	3y11m	Child	Asynptomatic presentation	5.72 (14-76)	N	N	N	N	N	N	N	N	N	N	N	N	Y	/	/	/	/	N	32371215
185	China	Asian	Female	exon3:c.507del (p.K170Rfs*6); exon8:c.1400C>G (p.S467C)	frameshift; missense	het	/	5y8m	Child	Asynptomatic presentation	2.56 (10.28-54.24)	N	N	N	N	N	N	N	N	N	N	N	N	Y	/	/	/	/	N	32371215
186	China	Asian	Female	exon8:c.1400C>G (p.S467C)	missense	het	/	5y9m	Child	Asynptomatic presentation	2.73 (10.28-54.24)	N	N	N	N	N	N	N	N	N	N	N	N	Y	/	/	/	/	N	32371215
187	China	Asian	Female	exon4:c.760C>T (p.R254*); exon8:c.1400C>G (p.S467C)	nonsense; missense	het	/	5y5m	Child	Asynptomatic presentation	3.94 (10.28-54.24)	N	N	N	N	N	N	N	N	N	N	N	N	Y	/	/	/	/	N	32371215
188	China	Asian	Female	exon4:c.760C>T (p.R254*)	nonsense	het	/	5y4m	Child	Asynptomatic presentation	6.99 (10.28-54.24)	N	N	N	N	N	N	N	N	N	N	N	N	Y	/	/	/	/	N	32371215
189	China	Asian	Female	exon1:c.51C>G (p.F17L)	missense	hom	/	5y5m	Child	Asynptomatic presentation	5.21 (10.28-54.24)	N	N	N	N	N	N	N	N	N	N	N	N	Y	/	/	/	/	N	32371215
190	China	Asian	Male	exon8:c.1400C>G (p.S467C)	missense	hom	/	5y6m	Child	Asynptomatic presentation	10.42 (10.28-54.24)	N	N	N	N	N	N	N	N	N	N	N	N	Y	/	/	/	/	N	32371215
191	China	Asian	Female	exon8:c.1400C>G (p.S467C)	missense	het	/	5y4m	Child	Asynptomatic presentation	2.4 (10.28-54.24)	N	N	N	N	N	N	N	N	N	N	N	N	Y	/	/	/	/	N	32371215
192	China	Asian	Male	exon4:c.760C>T (p.R254*); exon8:c.1400C>G (p.S467C)	nonsense; missense	het	/	5y1m	Child	Asynptomatic presentation	7.39 (10.28-54.24)	N	N	N	N	N	N	N	N	N	N	N	N	Y	/	/	/	/	N	32371215
193	China	Asian	Female	exon4:c.760C>T (p.R254*); exon8:c.1400C>G (p.S467C)	nonsense; missense	het	/	4y7m	Child	Asynptomatic presentation	4.97 (10.28-54.24)	N	N	N	N	N	N	N	N	N	N	N	N	Y	/	/	/	/	N	32371215
194	China	Asian	Female	exon8:c.1400C>G (p.S467C)	missense	het	/	4y9m	Child	Asynptomatic presentation	4.5 (10.28-54.24)	N	N	N	N	N	N	N	N	N	N	N	N	Y	/	/	/	/	N	32371215
195	China	Asian	Female	exon4:c.760C>T (p.R254*); exon4:c.797C>T (p.P266L)	nonsense; missense	het	/	5y2m	Child	Asynptomatic presentation	8.87 (10.28-54.24)	N	N	N	N	N	N	N	N	N	N	N	N	Y	/	/	/	/	N	32371215
196	China	Asian	Female	exon3:c.538C>G (p.Q180E); exon8:c.1400C>G (p.S467C)	missense	het	/	4y10m	Child	Asynptomatic presentation	7.01 (10.28-54.24)	N	N	N	N	N	N	N	N	N	N	N	N	Y	/	/	/	/	N	32371215
197	China	Asian	Male	exon1:c.338G>A (p.C113Y); exon5:c.865C>T (p.R289*)	missense; nonsense	het	/	4y10m	Child	Atypical presentation	1.62 (10.28-54.24)	N	N	N	N	N	N	N	N	N	N	N	N	N	/	/	Y	/	N	32371215
198	China	Asian	Male	exon5:c.865C>T (p.R289*); exon8:c.1400C>G (p.S467C)	missense	het	/	4y9m	Child	Asynptomatic presentation	2.3 (10.28-54.24)	N	N	N	N	N	N	N	N	N	N	N	N	Y	/	/	/	/	N	32371215
199	China	Asian	Male	exon1:c.51C>G (p.F17L); exon8:c.1400C>G (p.S467C)	missense	het	/	4y8m	Child	Asynptomatic presentation	8.15 (10.28-54.24)	N	N	N	N	N	N	N	N	N	N	N	N	Y	/	/	/	/	N	32371215
200	China	Asian	Male	exon8:c.1400C>G (p.S467C)	missense	hom	/	4y6m	Child	Asynptomatic presentation	6.35 (10.28-54.24)	N	N	N	N	N	N	N	N	N	N	N	N	Y	/	/	/	/	N	32371215
201	China	Asian	Male	exon4:c.760C>T (p.R254*); exon8:c.1400C>G (p.S467C)	nonsense; missense	het	/	4y8m	Child	Asynptomatic presentation	3.43 (10.28-54.24)	N	N	N	N	N	N	N	N	N	N	N	N	Y	/	/	/	/	N	32371215
202	China	Asian	Female	exon8:c.1400C>G (p.S467C)	missense	het	/	2y9m	Child	Atypical presentation	4.82 (10.28-54.24)	N	N	N	N	N	N	N	N	N	N	N	N	N	/	/	Y	/	N	32371215
203	China	Asian	Female	exon8:c.1400C>G (p.S467C)	missense	het	/	4y5m	Child	Asynptomatic presentation	6.7 (10.28-54.24)	N	N	N	N	N	N	N	N	N	N	N	N	Y	/	/	/	/	N	32371215
204	China	Asian	Male	exon1:c.338G>A (p.C113Y); exon4:c.760C>T (p.R254*)	missense; nonsense	het	/	4y5m	Child	Asynptomatic presentation	4.32 (10.28-54.24)	N	N	N	N	N	N	N	N	N	N	N	N	Y	/	/	/	/	N	32371215
205	China	Asian	Male	exon1:c.51C>G (p.F17L)	missense	hom	/	4y3m	Child	Asynptomatic presentation	3.45 (10.28-54.24)	N	N	N	N	N	N	N	N	N	N	N	N	Y	/	/	/	/	N	32371215
206	China	Asian	Male	exon1:c.51C>G (p.F17L)	missense	hom	/	3y9m	Child	Asynptomatic presentation	2.65 (10.28-54.24)	N	N	N	N	N	N	N	N	N	N	N	N	Y	/	/	/	/	N	32371215
207	China	Asian	Female	exon4:c.760C>T (p.R254*); exon8:c.1400C>G (p.S467C)	nonsense; missense	het	/	4y2m	Child	Asynptomatic presentation	3.46 (10.28-54.24)	N	N	N	N	N	N	N	N	N	N	N	N	Y	/	/	/	/	N	32371215
208	China	Asian	Male	exon1:c.338G>A (p.C113Y)	missense	het	/	4y	Child	Asynptomatic presentation	5.65 (10.28-54.24)	N	N	N	N	N	N	N	N	N	N	N	N	Y	/	/	/	/	N	32371215
209	China	Asian	Female	exon4:c.695C>T (p.T232M); exon8:c.1445A>G (p.Y482C)	missense	het	/	3y6m	Child	Asynptomatic presentation	3.29 (10.28-54.24)	N	N	N	N	N	N	N	N	N	N	N	N	Y	/	/	/	/	N	32371215
210	China	Asian	Female	exon1:c.51C>G (p.F17L); exon4:c.760C>T (p.R254*)	missense; nonsense	het	/	4y	Child	Asynptomatic presentation	3.09 (10.28-54.24)	N	N	N	N	N	N	N	N	N	N	N	N	Y	/	/	/	/	N	32371215
211	China	Asian	Female	exon8:c.1400C>G (p.S467C)	missense	hom	/	6y6m	Child	Asynptomatic presentation	4.23 (10.28-54.24)	N	N	N	N	N	N	N	N	N	N	N	N	Y	/	/	/	/	N	32371215
212	China	Asian	Male	exon4:c.760C>T (p.R254*); exon8:c.1400C>G (p.S467C)	nonsense; missense	het	/	3y7m	Child	Asynptomatic presentation	4.1 (10.28-54.24)	N	N	N	N	N	N	N	N	N	N	N	N	Y	/	/	/	/	N	32371215
213	China	Asian	Female	exon8:c.1400C>G (p.S467C)	missense	het	/	3y	Child	Asynptomatic presentation	5.45 (10.28-54.24)	N	N	N	N	N	N	N	N	N	N	N	N	Y	/	/	/	/	N	32371215
214	China	Asian	Female	exon1:c.51C>G (p.F17L); exon8:c.1400C>G (p.S467C)	missense	het	/	1y4m	Child	Asynptomatic presentation	7.35 (10.28-54.24)	N	N	N	N	N	N	N	N	N	N	N	N	Y	/	/	/	/	N	32371215
215	China	Asian	Male	exon1:c.51C>G (p.F17L); exon8:c.1400C>G (p.S467C)	missense	het	/	3y	Child	Asynptomatic presentation	6.23 (10.28-54.24)	N	N	N	N	N	N	N	N	N	N	N	N	Y	/	/	/	/	N	32371215
216	China	Asian	Female	exon7:c.1195C>T (p.R399W)	missense	het	/	3y3m	Child	Asynptomatic presentation	5.16 (10.28-54.24)	N	N	N	N	N	N	N	N	N	N	N	N	Y	/	/	/	/	N	32371215
217	China	Asian	Female	exon4:c.760C>T (p.R254*); exon8:c.1400C>G (p.S467C)	nonsense; missense	het	/	5m	Child	Asynptomatic presentation	2.65 (10.28-54.24)	N	N	N	N	N	N	N	N	N	N	N	N	Y	/	/	/	/	N	32371215
218	China	Asian	Female	exon1:c.51C>G (p.F17L)	missense	het	/	3y3m	Child	Asynptomatic presentation	3.29 (10.28-54.24)	N	N	N	N	N	N	N	N	N	N	N	N	Y	/	/	/	/	N	32371215
219	China	Asian	Male	exon1:c.51C>G (p.F17L); exon8:c.1400C>G (p.S467C)	missense	het	/	3y2m	Child	Asynptomatic presentation	6.63 (10.28-54.24)	N	N	N	N	N	N	N	N	N	N	N	N	Y	/	/	/	/	N	32371215
220	China	Asian	Female	exon1:c.51C>G (p.F17L); exon1:c.338G>A (p.C113Y)	missense	het	/	2y11m	Child	Asynptomatic presentation	5.35 (10.28-54.24)	N	N	N	N	N	N	N	N	N	N	N	N	Y	/	/	/	/	N	32371215
221	China	Asian	Male	exon8:c.1400C>G (p.S467C)	missense	hom	/	3y	Child	Asynptomatic presentation	8.9 (10.28-54.24)	N	N	N	N	N	N	N	N	N	N	N	N	Y	/	/	/	/	N	32371215
222	China	Asian	Male	exon5:c.845G>A (p.R282Q); exon8:c.1400C>G (p.S467C)	missense	het	/	2y	Child	Asynptomatic presentation	8 (10.28-54.24)	N	N	N	N	N	N	N	N	N	N	N	N	Y	/	/	/	/	N	32371215
223	China	Asian	Male	exon1:c.51C>G (p.F17L); exon8:c.1400C>G (p.S467C)	missense	het	/	2y11m	Child	Asynptomatic presentation	6.94 (10.28-54.24)	N	N	N	N	N	N	N	N	N	N	N	N	Y	/	/	/	/	N	32371215
224	China	Asian	Male	exon7:c.1195C>T (p.R399W); exon8:c.1400C>G (p.S467C)	missense	het	/	2y6m	Child	Asynptomatic presentation	3.58 (10.28-54.24)	N	N	N	N	N	N	N	N	N	N	N	N	Y	/	/	/	/	N	32371215
225	China	Asian	Female	exon4:c.760C>T (p.R254*); exon4:c.797C>T (p.P266L)	nonsense; missense	het	/	2y6m	Child	Asynptomatic presentation	4.9 (10.28-54.24)	N	N	N	N	N	N	N	N	N	N	N	N	Y	/	/	/	/	N	32371215
226	China	Asian	Male	exon1:c.51C>G (p.F17L)	missense	het	/	2y4m	Child	Asynptomatic presentation	4.93 (10.28-54.24)	N	N	N	N	N	N	N	N	N	N	N	N	Y	/	/	/	/	N	32371215
227	China	Asian	Male	exon1:c.51C>G (p.F17L)	missense	hom	/	2y5m	Child	Asynptomatic presentation	3.6 (10.28-54.24)	N	N	N	N	N	N	N	N	N	N	N	N	Y	/	/	/	/	N	32371215
228	China	Asian	Female	exon3:c.505C>T (p.R169W); exon8:c.1400C>G (p.S467C)	missense	het	/	2y5m	Child	Asynptomatic presentation	5.51 (10.28-54.24)	N	N	N	N	N	N	N	N	N	N	N	N	Y	/	/	/	/	N	32371215
229	China	Asian	Female	exon7:c.1195C>T (p.R399W)	missense	het	/	2y4m	Child	Asynptomatic presentation	5.6 (10.28-54.24)	N	N	N	N	N	N	N	N	N	N	N	N	Y	/	/	/	/	N	32371215
230	China	Asian	Female	exon1:c.51C>G (p.F17L); exon8:c.1400C>G (p.S467C)	missense	het	/	2y4m	Child	Asynptomatic presentation	5.83 (10.28-54.24)	N	N	N	N	N	N	N	N	N	N	N	N	Y	/	/	/	/	N	32371215
231	China	Asian	Female	exon8:c.1400C>G (p.S467C)	missense	hom	/	1y3m	Child	Asynptomatic presentation	1.42 (10.28-54.24)	N	N	N	N	N	N	N	N	N	N	N	N	Y	/	/	/	/	N	32371215
232	China	Asian	Male	exon8:c.1400C>G (p.S467C)	missense	het	/	2y2m	Child	Asynptomatic presentation	4.64 (10.28-54.24)	N	N	N	N	N	N	N	N	N	N	N	N	Y	/	/	/	/	N	32371215
233	China	Asian	Male	exon4:c.760C>T (p.R254*)	nonsense	het	/	2y1m	Child	Atypical presentation	4.74 (10.28-54.24)	N	N	N	N	N	N	N	N	N	N	N	N	N	/	/	N	/	N	32371215
234	China	Asian	Female	exon4:c.760C>T (p.R254*); exon8:c.1400C>G (p.S467C)	nonsense; missense	het	/	2y	Child	Asynptomatic presentation	7.4 (10.28-54.24)	N	N	N	N	N	N	N	N	N	N	N	N	Y	/	/	/	/	N	32371215
235	China	Asian	Female	exon4:c.760C>T (p.R254*); exon8:c.1400C>G (p.S467C)	nonsense; missense	het	/	2y	Child	Asynptomatic presentation	4.78 (10.28-54.24)	N	N	N	N	N	N	N	N	N	N	N	N	Y	/	/	/	/	N	32371215
236	China	Asian	Female	exon2:c.497+1G>T; exon7:c.1139C>T (p.A380V)	splice-5; missense	het	/	1y8m	Child	Asynptomatic presentation	3.27 (10.28-54.24)	N	N	N	N	N	N	N	N	N	N	N	N	Y	/	/	/	/	N	32371215
237	China	Asian	Male	exon8:c.1400C>G (p.S467C)	missense	het	/	1y5m	Child	Asynptomatic presentation	8.72 (10.28-54.24)	N	N	N	N	N	N	N	N	N	N	N	N	Y	/	/	/	/	N	32371215
238	China	Asian	Female	exon2:c.497+1G>T; exon8:c.1445A>G (p.Y482C)	splice-5; missense	het	/	1y1m	Child	Asynptomatic presentation	3.85 (10.28-54.24)	N	N	N	N	N	N	N	N	N	N	N	N	Y	/	/	/	/	N	32371215
239	China	Asian	Male	exon4:c.760C>T (p.R254*); exon8:c.1400C>G (p.S467C)	nonsense; missense	het	/	1y4m	Child	Asynptomatic presentation	4.31 (10.28-54.24)	N	N	N	N	N	N	N	N	N	N	N	N	Y	/	/	/	/	N	32371215
240	China	Asian	Female	exon1:c.338G>A (p.C113Y); exon8:c.1400C>G (p.S467C)	missense	het	/	1y4m	Child	Asynptomatic presentation	7.98 (10.28-54.24)	N	N	N	N	N	N	N	N	N	N	N	N	Y	/	/	/	/	N	32371215
241	China	Asian	Female	exon8:c.1400C>G (p.S467C)	missense	het	/	24y	Adult	Asynptomatic presentation	1.42 (14-76)	N	N	N	N	N	N	N	N	N	N	N	N	Y	/	/	/	/	N	32371215
242	China	Asian	Female	exon8:c.1385G>A (p.G462D); exon8:c.1400C>G (p.S467C)	missense	het	/	25y	Adult	Asynptomatic presentation	1.39 (14-76)	N	N	N	N	N	N	N	N	N	N	N	N	Y	/	/	/	/	N	32371215
243	China	Asian	Female	exon8:c.1400C>G (p.S467C)	missense	hom	/	24y	Adult	Asynptomatic presentation	13.98 (14-76)	N	N	N	N	N	N	N	N	N	N	N	N	Y	/	/	/	/	N	32371215
244	China	Asian	Female	exon1:c.51C>G (p.F17L); exon8:c.1400C>G (p.S467C)	missense	het	/	24y	Adult	Asynptomatic presentation	2.36 (14-76)	N	N	N	N	N	N	N	N	N	N	N	N	Y	/	/	/	/	N	32371215
245	China	Asian	Female	exon1:c.51C>G (p.F17L); exon8:c.1400C>G (p.S467C)	missense	het	/	34y	Adult	Asynptomatic presentation	2.53 (14-76)	N	N	N	N	N	N	N	N	N	N	N	N	Y	/	/	/	/	N	32371215
246	China	Asian	Female	exon1:c.51C>G (p.F17L); exon8:c.1400C>G (p.S467C)	missense	het	/	26y	Adult	Asynptomatic presentation	2.49 (14-76)	N	N	N	N	N	N	N	N	N	N	N	N	Y	/	/	/	/	N	32371215
247	China	Asian	Female	exon8:c.1400C>G (p.S467C)	missense	hom	/	29y	Adult	Asynptomatic presentation	3.45 (14-76)	N	N	N	N	N	N	N	N	N	N	N	N	Y	/	/	/	/	N	32371215
248	China	Asian	Female	exon8:c.1400C>G (p.S467C); exon8:c.1445A>G (p.Y482C)	missense	het	/	27y	Adult	Asynptomatic presentation	3.53 (14-76)	N	N	N	N	N	N	N	N	N	N	N	N	Y	/	/	/	poor apetite	N	32371215
249	China	Asian	Female	exon1:c.51C>G (p.F17L); exon8:c.1400C>G (p.S467C)	missense	het	/	26y	Adult	Asynptomatic presentation	2.91 (14-76)	N	N	N	N	N	N	N	N	N	N	N	N	Y	/	/	/	/	N	32371215
250	China	Asian	Female	exon8:c.1400C>G (p.S467C)	missense	hom	/	30y	Adult	Asynptomatic presentation	1.76 (14-76)	N	N	N	N	N	N	N	N	N	N	N	N	Y	/	/	/	/	N	32371215
251	China	Asian	Female	exon8:c.1400C>G (p.S467C); exon2:c.497+1G>T	missense; splice-5	het	/	33y	Adult	Asynptomatic presentation	4.46 (14-76)	N	N	N	N	N	N	N	N	N	N	N	N	Y	/	/	/	/	N	32371215
252	China	Asian	Female	exon4:c.760C>T (p.R254*); exon8:c.1400C>G (p.S467C)	nonsense; missense	het	/	30y	Adult	Asynptomatic presentation	1.87 (10.28-54.24)	N	N	N	N	N	N	N	N	N	N	N	N	Y	/	/	/	/	N	32371215
253	China	Asian	Female	exon1:c.42G>A (p.W14*); exon8:c.1400C>G (p.S467C)	nonsense; missense	het	/	42y	Adult	Asynptomatic presentation	2.01 (10.28-54.24)	N	N	N	N	N	N	N	N	N	N	N	N	Y	/	/	/	/	N	32371215
254	China	Asian	Female	exon8:c.1400C>G (p.S467C)	missense	het	/	30y	Adult	Asynptomatic presentation	1.41 (10.28-54.24)	N	N	N	N	N	N	N	N	N	N	N	N	Y	/	/	/	/	N	32371215
255	China	Asian	Female	exon8:c.1400C>G (p.S467C)	missense	hom	/	25y	Adult	Asynptomatic presentation	2.83 (10.28-54.24)	N	N	N	N	N	N	N	N	N	N	N	N	Y	/	/	/	/	N	32371215
256	China	Asian	Female	exon3:c.507del (p.K170Rfs*6); exon5:c.845G>A (p.R282Q)	missense; frameshift	het	/	38y	Adult	Asynptomatic presentation	2.15 (10.28-54.24)	N	N	N	N	N	N	N	N	N	N	N	N	Y	/	/	/	/	N	32371215
257	China	Asian	Female	exon3:c.517del (p.L173Cfs*3); exon5:c.845G>A (p.R282Q)	missense; frameshift	het	/	33y	Adult	Asynptomatic presentation	1.25 (10.28-54.24)	N	N	N	N	N	N	N	N	N	N	N	N	Y	/	/	/	/	N	32371215
258	China	Asian	Female	exon3:c.538C>G (p.Q180E); exon4:c.797C>T (p.P266L)	missense	het	/	32y	Adult	Asynptomatic presentation	3.74 (10.28-54.24)	N	N	N	N	N	N	N	N	N	N	N	N	Y	/	/	/	/	N	32371215
259	China	Asian	Female	exon8:c.1400C>G (p.S467C)	missense	het	/	32y	Adult	Asynptomatic presentation	4.07 (10.28-54.24)	N	N	N	N	N	N	N	N	N	N	N	N	Y	/	/	/	/	N	32371215
260	China	Asian	Female	exon4:c.695C>T (p.T232M); exon4:c.797C>T (p.P266L)	missense	het	/	31y	Adult	Asynptomatic presentation	3.79 (10.28-54.24)	N	N	N	N	N	N	N	N	N	N	N	N	Y	/	/	/	/	N	32371215
261	China	Asian	Female	exon2:c.394-1G>T; exon8:c.1400C>G (p.S467C)	splice-3; missense	het	/	29y	Adult	Asynptomatic presentation	4.12 (10.28-54.24)	N	N	N	N	N	N	N	N	N	N	N	N	Y	/	/	/	/	N	32371215
262	China	Asian	Female	exon8:c.1400C>G (p.S467C)	missense	het	/	22y	Adult	Asynptomatic presentation	2.35 (10.28-54.24)	N	N	N	N	N	N	N	N	N	N	N	N	Y	/	/	/	/	N	32371215
263	China	Asian	Female	exon7:c.1139C>T (p.A380V); exon8:c.1400C>G (p.S467C)	missense	het	/	25y	Adult	Asynptomatic presentation	3.86 (10.28-54.24)	N	N	N	N	N	N	N	N	N	N	N	N	Y	/	/	/	/	N	32371215
264	China	Asian	Female	exon8:c.1400C>G (p.S467C)	missense	het	/	26y	Adult	Asynptomatic presentation	1.94 (10.28-54.24)	N	N	N	N	N	N	N	N	N	N	N	N	Y	/	/	/	/	N	32371215
265	China	Asian	Female	exon1:c.51C>G (p.F17L); exon8: c.1433C>T (p.P478L)	missense	het	/	25y	Adult	Asynptomatic presentation	1.88 (10.28-54.24)	N	N	N	N	N	N	N	N	N	N	N	N	Y	/	/	/	/	N	32371215
266	China	Asian	Female	exon7:c.1195C>T (p.R399W)	missense	het	/	25y	Adult	Asynptomatic presentation	9.2 (10.28-54.24)	N	N	N	N	N	N	N	N	N	N	N	N	Y	/	/	/	/	N	32371215
267	China	Asian	Female	exon1:c.248G>T (p.R83L); exon8:c.1400C>G (p.S467C)	missense	het	/	23y	Adult	Asynptomatic presentation	3.87 (10.28-54.24)	N	N	N	N	N	N	N	N	N	N	N	N	Y	/	/	/	/	N	32371215
268	China	Asian	Female	exon8:c.1400C>G (p.S467C)	missense	het	/	28y	Adult	Asynptomatic presentation	3.64 (10.28-54.24)	N	N	N	N	N	N	N	N	N	N	N	N	Y	/	/	/	/	N	32371215
269	China	Asian	Female	exon8:c.1400C>G (p.S467C)	missense	het	/	41y	Adult	Asynptomatic presentation	3.72 (10.28-54.24)	N	N	N	N	N	N	N	N	N	N	N	N	Y	/	/	/	/	N	32371215
270	China	Asian	Female	exon8:c.1400C>G (p.S467C)	missense	hom	/	26y	Adult	Asynptomatic presentation	1.76 (10.28-54.24)	N	N	N	N	N	N	N	N	N	N	N	N	Y	/	/	/	/	N	32371215
271	China	Asian	Female	exon8:c.1400C>G (p.S467C)	missense	hom	/	27y	Adult	Asynptomatic presentation	6.49 (10.28-54.24)	N	N	N	N	N	N	N	N	N	N	N	N	Y	/	/	/	/	N	32371215
272	China	Asian	Female	exon8:c.1400C>G (p.S467C)	missense	het	/	37y	Adult	Asynptomatic presentation	3.53 (10.28-54.24)	N	N	N	N	N	N	N	N	N	N	N	N	Y	/	/	/	/	N	32371215
273	China	Asian	Female	exon4:c.824+1G>A; exon8:c.1400C>G (p.S467C)	missense	het	/	30y	Adult	Asynptomatic presentation	3.35 (10.28-54.24)	N	N	N	N	N	N	N	N	N	N	N	N	Y	/	/	/	/	N	32371215
274	China	Asian	Female	exon4:c.797C>T (p.P266L); exon8:c.1400C>G (p.S467C)	missense	het	/	30y	Adult	Asynptomatic presentation	6.07 (10.28-54.24)	N	N	N	N	N	N	N	N	N	N	N	N	Y	/	/	/	/	N	32371215	pivalic acid exposure
275	China	Asian	Female	exon8:c.1400C>G (p.S467C)	missense	hom	/	34y	Adult	Asynptomatic presentation	2.86 (10.28-54.24)	N	N	N	N	N	N	N	N	N	N	N	N	Y	/	/	/	/	N	32371215	pivalic acid exposure
276	China	Asian	Female	exon4:c.797C>T (p.P266L); exon7:c.1195C>T (p.R399W)	missense	het	/	28y	Adult	Asynptomatic presentation	3.05 (10.28-54.24)	N	N	N	N	N	N	N	N	N	N	N	N	Y	/	/	/	/	N	32371215	pivalic acid exposure
277	China	Asian	Female	exon8:c.1400C>G (p.S467C)	missense	het	/	32y	Adult	Asynptomatic presentation	1.85 (10.28-54.24)	N	N	N	N	N	N	N	N	N	N	N	N	Y	/	/	/	/	N	32371215	pivalic acid exposure
278	China	Asian	Female	exon1:c.338G>A (p.C113Y); exon7:c.1195C>T (p.R399W)	missense	het	/	33y	Adult	Asynptomatic presentation	1.47 (10.28-54.24)	N	N	N	N	N	N	N	N	N	N	N	N	Y	/	/	/	/	N	32371215	pivalic acid exposure
279	China	Asian	Female	exon4:c.797C>T (p.P266L); exon8:c.1400C>G (p.S467C)	missense	het	/	40y	Adult	Asynptomatic presentation	3.4 (10.28-54.24)	N	N	N	N	N	N	N	N	N	N	N	N	Y	/	/	/	/	N	32371215	pivalic acid exposure
280	China	Asian	Female	exon1:c.51C>G (p.F17L)	missense	hom	/	29y	Adult	Asynptomatic presentation	3.6 (10.28-54.24)	N	N	N	N	N	N	N	N	N	N	N	N	Y	/	/	/	/	N	32371215
281	China	Asian	Female	exon1:c.51C>G (p.F17L)	missense	hom	/	31y	Adult	Asynptomatic presentation	1.94 (10.28-54.24)	N	N	N	N	N	N	N	N	N	N	N	N	Y	/	/	/	/	N	32371215
282	China	Asian	Female	exon1:c.51C>G (p.F17L); exon8:c.1400C>G (p.S467C)	missense	het	/	33y	Adult	Asynptomatic presentation	2.64 (10.28-54.24)	N	N	N	N	N	N	N	N	N	N	N	N	Y	/	/	/	/	N	32371215
283	China	Asian	Female	exon1:c.51C>G (p.F17L)	missense	hom	/	36y	Adult	Asynptomatic presentation	1.72 (10.28-54.24)	N	N	N	N	N	N	N	N	N	N	N	N	Y	/	/	/	/	N	32371215
284	China	Asian	Female	exon8:c.1400C>G (p.S467C)	missense	hom	/	35y	Adult	Asynptomatic presentation	3.93 (10.28-54.24)	N	N	N	N	N	N	N	N	N	N	N	N	Y	/	/	/	/	N	32371215
285	China	Asian	Female	exon1:c.51C>G (p.F17L); exon8:c.1400C>G (p.S467C)	missense	het	/	25y	Adult	Asynptomatic presentation	5.89 (10.28-54.24)	N	N	N	N	N	N	N	N	N	N	N	N	Y	/	/	/	/	N	32371215
286	China	Asian	Female	exon7:c.1195C>T (p.R399W)	missense	hom	/	31y	Adult	Asynptomatic presentation	1.91 (10.28-54.24)	N	N	N	N	N	N	N	N	N	N	N	N	Y	/	/	/	/	N	32371215
287	China	Asian	Female	exon1:c.51C>G (p.F17L)	missense	hom	/	22y	Adult	Asynptomatic presentation	2.9 (10.28-54.24)	N	N	N	N	N	N	N	N	N	N	N	N	Y	/	/	/	/	N	32371215
288	China	Asian	Female	exon4:c.760C>T (p.R254*); exon4:c.797C>T (p.P266L)	missense	hom	/	27y	Adult	Asynptomatic presentation	3.55 (10.28-54.24)	N	N	N	N	N	N	N	N	N	N	N	N	Y	/	/	/	/	N	32371215
289	Italy	Caucasian	Male	exon1:c.254_264dup (p.I89Gfs*45)	frameshift	het	4y	4y	Child	Cardiac presentation	/	N	N	N	N	N	N	N	N	Y	N	N	N	N	/	/	/	/	N	32793418
290	Italy	Caucasian	Female	exon1:c.338G>A (p.C113Y)	missense	het	33y	33y	Adult	Myopathic presentation	/	N	N	N	N	N	N	N	N	N	N	N	Y	N	/	/	/	/	N	32793418
291	Italy	Caucasian	/	exon4:c.820_821del (p.W274Vfs*5)	frameshift	het	/	/	Infant	Asynptomatic presentation	/	N	N	N	N	N	N	N	N	N	N	N	N	Y	/	/	/	/	N	32793418
292	China	Asian	Female	exon4:c.760C>T (p.R255*)	nonsense	hom	3y10m	3y10m	Child	Cardiac presentation	0.66 (25-50)	N	N	N	N	N	N	N	N	Y	Y	N	N	N	/	/	N	/	N	33005244
293	China	Asian	Female	exon4:c.760C>T (p.R256*)	nonsense	hom	1y3m	1y3m	Child	Atypical presentation	1.3 (25-50)	N	N	N	N	N	N	N	N	N	N	N	N	N	/	/	N	epilepsy	N	33005244
