# Supplementary material for: Primary carnitine deficiency: Estimation of prevalence in Chinese population and insights into newborn screening
Source: Front Genet. 2023 Dec 6;14:1304458. doi: 10.3389/fgene.2023.1304458 (PMC10730660; doi:10.3389/fgene.2023.1304458)
Supplement: Supplementary file 3 [file Table6.XLSX]

## Sheet: TableS6
Phenotype	Zygosity(P value with statistical difference)
	Heterozygote	Homozygote
Irritability	8	9
Lethargy	14	16
Hypoglycemia	16	16
Hyperammonemia	13	11
Reye.syndrome	14	12
Hepatomegaly	18	17
Elevated.liver.transaminases.(ALT)	18	17
Cardiomyopathy	30	47 (0.00000185)
Cardiac.failure	6	27 (0.00000008)
Hypotonia	10	14
Skeletal.muscle.weakness	12	15
Asymptomatic/only.fatigability	136 (0.000001)	44
Pregnancy-arrhythmias/cardiomyopathy	1	3
Anemia	8	10
Developmental.delay	8	9
Note: Each patient has two pathogenic variant sites, it means that a patient may have more than one mutation type, we take the mutation types of two variant sites in each patient as a whole for analysis by Fisher’s Exact test. Patients carrying compound heterozygous pathogenic variants were more likely to be asymptomatic (P value < 0.05), while patients carrying homozygous pathogenic variants wer…
