# Supplementary material for: Primary carnitine deficiency: Estimation of prevalence in Chinese population and insights into newborn screening
Source: Front Genet. 2023 Dec 6;14:1304458. doi: 10.3389/fgene.2023.1304458 (PMC10730660; doi:10.3389/fgene.2023.1304458)
Supplement: Supplementary file 4 [file Table4.XLSX]

## Sheet: TableS4
Phenotype	Variant site(P value with statistical difference)
	exon1:c.12C>G(p.Y4*);exon1:c.12C>G(p.Y4*)	exon1:c.136C>T(p.P46S);exon1:c.136C>T(p.P46S)	exon1:c.136C>T(p.P46S);exon9:c.1556_1559dup(p.I521Hfs*3)	exon1:c.186G>A(p.W62*);exon1:c.186G>A(p.W62*)	exon1:c.235_238del(p.H79Afs*50);exon8:c.1354G>A(p.E452K)	exon1:c.235del(p.H79Tfs*51);exon1:c.235del(p.H79Tfs*51)	exon1:c.248G>T(p.R83L);exon1:c.248G>T(p.R83L)	exon1:c.248G>T(p.R83L);exon1:c.51C>G(p.F17L)	exon1:c.248G>T(p.R83L);exon8:c.1400C>G(p.S467C)	exon1:c.254_264dup(p.I89Gfs*45);exon1:c.254_264dup(p.I89Gfs*45)	exon1:c.254_264dup(p.I89Gfs*46);exon1:c.254_264dup(p.I89Gfs*46)	exon1:c.338G>A(p.C113Y);exon1:c.338G>A(p.C113Y)	exon1:c.338G>A(p.C113Y);exon1:c.51C>G(p.F17L)	exon1:c.338G>A(p.C113Y);exon4:c.760C>T(p.R254*)	exon1:c.338G>A(p.C113Y);exon4:c.797C>T(p.P266L)	exon1:c.338G>A(p.C113Y);exon5:c.865C>T(p.R289*)	exon1:c.338G>A(p.C113Y);exon7:c.1195C>T(p.R399W)	exon1:c.338G>A(p.C113Y);exon8:c.1400C>G(p.S467C)	exon1:c.338G>A(p.C113Y);NM_003060:exon2:c.396G>C(p.W132C)	exon1:c.350G>A(p.W117*);exon3:c.573del(p.N192Ifs*12)	exon1:c.3G>T(p.M1I);exon1:c.3G>T(p.M1I)	exon1:c.42G>A(p.W14*);exon8:c.1400C>G(p.S467C)	exon1:c.43G>T(p.G15W);exon1:c.43G>T(p.G15W)	exon1:c.51C>G(p.F17L);exon1:c.51C>G(p.F17L)	exon1:c.51C>G(p.F17L);exon2:c.497+1G>T	exon1:c.51C>G(p.F17L);exon4:c.760C>T(p.R254*)	exon1:c.51C>G(p.F17L);exon4:c.797C>T(p.P266L)	exon1:c.51C>G(p.F17L);exon7:c.1195C>T(p.R399W)	exon1:c.51C>G(p.F17L);exon8:c.1340A>T(p.Y447F)	exon1:c.51C>G(p.F17L);exon8:c.1400C>G(p.S467C)	exon1:c.51C>G(p.F17L);exon8:c.1411C>T(p.R471C)	exon1:c.51C>G(p.F17L);exon8:c.1418G>T(p.G473V)	exon1:c.51C>G(p.F17L);exon8:c.1433C>T(p.P478L)	exon1:c.67_69del(p.F23del);exon1:c.67_69del(p.F23del)	exon1:c.67_69del(p.F23del);exon3:c.652+1G>A	exon1:c.83G>T(p.S28I);exon1:c.83G>T(p.S28I)	exon1:c.95A>G(p.N32S);exon1:c.95A>G(p.N32S)	exon1:c.95A>G(p.N32S);exon8:c.1400C>G(p.S468C)	exon1c.252_265dup(p.I89Tfs*46);exon8:c.1400C>G(p.S467C)	exon2:c.394-1G>T;exon2:c.394-1G>T	exon2:c.394-1G>T;exon8:c.1400C>G(p.S467C)	exon2:c.396G>A(p.W132*);exon2:c.396G>A(p.W132*)	exon2:c.396G>A(p.W132*);exon8:c.1400C>G(p.S467C)	exon2:c.424G>T(p.A142S);exon9:c.1463G>A(p.R488H)	exon2:c.433dup(p.T145Nfs*50);exon2:c.433dup(p.T145Nfs*50)	exon2:c.454G>C(p.G152R);exon2:c.454G>C(p.G152R)	exon2:c.458_459del(p.V153Afs*41);exon5:c.865C>T(p.R289*)	exon2:c.497+1G>T;exon4:c.760C>T(p.R254*)	exon2:c.497+1G>T;exon7:c.1139C>T(p.A380V)
Irritability	0	0	0	0	0	1	0	0	0	0	0	0	0	0	0	0	0	0	0	0	0	0	0	0	0	0	0	0	0	0	1	0	0	0	0	0	1	0	0	0	0	0	0	0	0	0	0	1	0
Lethargy	1	0	0	1	0	1	0	0	0	0	0	0	0	1	0	0	0	0	0	0	0	0	0	0	0	0	0	0	0	0	1	0	0	0	0	0	1	0	0	0	0	1	0	0	0	0	0	1	0
Hypoglycemia	1	0	0	1	0	1	0	0	0	0	0	1	0	1	0	0	0	0	0	0	0	0	0	0	0	0	0	0	0	0	1	0	0	0	0	0	1	0	0	0	0	0	0	0	0	0	0	1	0
Hyperammonemia	0	0	0	1	0	1	0	0	0	0	0	0	0	0	0	0	0	0	1	0	0	0	0	0	0	0	0	0	0	0	1	0	0	0	0	0	1	0	0	1	0	1	0	0	0	0	0	1	0
Reye.syndrome	0	0	0	0	0	1	0	0	0	0	0	0	0	0	0	0	0	0	0	0	0	0	0	0	0	0	0	0	0	0	1	0	0	0	0	0	1	0	0	1	0	1	0	0	0	0	0	1	0
Hepatomegaly	1	0	0	0	1	1	0	0	0	0	0	0	0	1	0	0	0	0	1	0	0	0	0	0	0	0	0	0	0	0	1	0	0	0	1	0	3	0	0	0	0	1	0	0	0	0	0	1	0
Elevated.liver.transaminases.(ALT)	1	0	0	0	1	1	0	0	0	0	0	0	0	1	0	0	0	0	1	0	0	0	0	1	0	0	0	0	0	0	1	0	0	0	0	0	2	0	0	1	0	1	0	0	0	0	0	1	0
Cardiomyopathy	0	0	0	1	1	.	0	0	0	2	1	1	0	0	1	0	0	0	0	1	1	0	0	1	0	1	0	0	0	0	0	0	0	1	1	0	1	0	0	1	0	1	0	1	1	2	1	0	0
Cardiac.failure	0	0	0	0	0	.	0	0	0	0	0	0	0	0	0	0	0	0	0	0	0	0	0	0	0	0	0	0	0	0	0	0	0	1	1	0	6	0	0	0	0	0	0	0	0	2	0	0	0
Hypotonia	0	0	0	0	0	.	1	0	0	0	0	1	0	0	0	0	0	0	0	0	0	0	0	1	0	1	0	0	0	0	0	0	0	0	1	0	1	0	0	0	0	1	0	0	1	0	0	0	0
Skeletal.muscle.weakness	0	0	0	0	0	.	1	0	0	1	0	2	0	0	0	0	0	0	0	0	0	0	0	1	0	1	0	0	0	0	0	0	0	0	1	0	1	0	0	0	0	1	0	0	1	0	0	0	0
Asymptomatic/only.fatigability	0	1	1	1	0	0	1	1	1	0	0	2	1	1	1	0	1	1	0	.	0	1	1	14	1	3	1	1	1	17	0	1	1	.	0	0	0	1	1	0	1	0	1	0	0	.	0	0	1
Pregnancy-arrhythmias/cardiomyopathy	.	1	0	.	.	.	.	.	.	.	.	.	.	.	.	.	.	.	.	.	.	.	0	0	.	.	.	.	.	0	.	.	.	.	.	.	2	.	.	.	.	.	.	.	.	.	.	.	.
Anemia	.	0	0	0	0	.	.	.	.	.	.	.	.	.	.	.	.	.	0	.	.	.	0	0	.	1	.	.	.	0	.	.	.	.	1	.	0	.	.	1	.	0	.	.	.	2	.	.	.
Developmental.delay	.	0	0	.	1	.	.	.	.	.	.	.	.	.	.	1	.	.	0	.	.	.	0	1	.	.	.	.	.	1	.	.	.	.	.	.	0	0	.	0	.	0	.	.	.	0	.	.	.
Note: Each patient has two pathogenic variant sites, we take the two variant sites in each patient as a whole for analysis by chi-square test. Patients carrying homozygous c.760C>T and c.844C>T were more likely to present cardiomyopathy than combination of other variant sites (P value < 0.05), while carrying homozygous c.1400C>G were more likely to be asymptomatic than without these variants (P v…
[truncated: 90 more columns]
