# Supplementary material for: Primary carnitine deficiency: Estimation of prevalence in Chinese population and insights into newborn screening
Source: Front Genet. 2023 Dec 6;14:1304458. doi: 10.3389/fgene.2023.1304458 (PMC10730660; doi:10.3389/fgene.2023.1304458)
Supplement: Supplementary file 6 [file Table5.XLSX]

## Sheet: TableS5
Phenotype	Mutation type(P value with statistical difference)
	frameshift;frameshift	frameshift;missense	frameshift;nonsense	inframe_deletion;inframe_deletion	inframe_deletion;splice-5	init-loss;init-loss	missense;missense	missense;nonsense	missense;splice-3	missense;splice-5	nonsense,missense;nonsense,missense	nonsense;nonsense	nonsense;splice-5	splice-3;splice-3
Irritability	3	0	0	0	0	0	6	0	0	0	1	5	1	1
Lethargy	5	0	0	0	0	0	12	1	0	0	1	9	1	1
Hypoglycemia	5	1	0	0	0	0	13	2	0	0	1	8	1	1
Hyperammonemia	3	0	0	0	0	0	7	1	0	0	1	9	1	2
Reye.syndrome	3	0	0	0	0	0	11	1	0	0	1	7	1	2
Hepatomegaly	5	1	1	0	1	0	13	2	0	0	1	9	1	1
Elevated.liver.transaminases.(ALT)	4	1	1	0	0	0	13	2	0	0	1	10	1	2
Cardiomyopathy	10 (0.00039)	3	3	1	1	1	27	3	0	0	0	27 (0.00000002)	0	1
Cardiac.failure	2	0	1	1	1	0	18	0	0	0	0	10	0	0
Hypotonia	5	1	0	0	1	0	9	2	0	0	0	6	0	0
Skeletal.muscle.weakness	6	1	0	0	1	0	10	2	0	0	0	7	0	0
Asymptomatic/only.fatigability	1	7	0	.	0	0	126 (0.00106)	29	2	3	3	9	0	0
Pregnancy-arrhythmias/cardiomyopathy	.	0	.	.	.	.	4	0	.	.	0	0	.	.
Anemia	3	1	1	.	1	.	6	1	.	.	0	4	.	1
Developmental.delay	2	2	.	.	.	.	8	2	.	.	0	3	.	0
Note: Each patient has two pathogenic variant sites, it means that a patient may have more than one mutation type, we take the mutation types of two variant sites in each patient as a whole for analysis by Fisher’s Exact test. Patients carrying two frameshift variants and patients carrying two nonsense variants were more likely to present cardiomyopathy (P value < 0.05), while patients carrying t…
