# Supplementary material for: Primary carnitine deficiency: Estimation of prevalence in Chinese population and insights into newborn screening
Source: Front Genet. 2023 Dec 6;14:1304458. doi: 10.3389/fgene.2023.1304458 (PMC10730660; doi:10.3389/fgene.2023.1304458)
Supplement: Supplementary file 7 [file Table7.XLSX]

## Sheet: TableS7
ID	Gender	Testing age	Variants	Initial C0 (μmol/L)	secondary C0 (μmol/L)	post-treatment C0 (μmol/L)
1	male	1m	c.95A>G, c.1400C>G	7.67	/	/
2	female	1m	c.246_250delinsTCGCTACCGGCTCGCC, c.1400C>G	5.018	2.594	/
3	male	1m	c.845G>A, c.1400C>G	2.965	/	/
4	female	27d	c.51C>G, c.1400C>G	6.765	6.051	/
5	male	1m	c.338G>A, c.1400C>G	6.84	/	/
6	female	18d	c.338G>A, c.51C>G	4.96	/	/
7	female	1m	c.760C>T, c.1400C>G	3.967	2.655	/
8	female	27d	c.760C>T, c.760C>T	3.25	/	/
9	male	25d	c.51C>G, c.760C>T	2.65	1.86	/
10	male	14d	c.497+1G>T, c.760C>T	2.22	/	16.13
11	male	1m	c.51C>G, c.760C>T	3.36	/	21.39
12	male	1m	c.51C>G, c.1400C>G	14.476	7.123	/
13	male	1m	c.338G>A, c.51C>G	8.63	5.53	18.24
14	male	1m	c.338G>A, c.797C>T	2.01	3.91	29.14
15	female	1m	c.51C>G, c.1400C>G	1.318	/	/
16	male	9d	c.51C>G, c.1400C>G	6.31	4.31	25.38
17	male	11d	c.845G>A, c.1400C>G	20.18	/	/
Abbreviation: m, month; d, days
Normal free carnitine level: 10-50 µmol/L
