# Supplementary material for: Primary carnitine deficiency: Estimation of prevalence in Chinese population and insights into newborn screening
Source: Front Genet. 2023 Dec 6;14:1304458. doi: 10.3389/fgene.2023.1304458 (PMC10730660; doi:10.3389/fgene.2023.1304458)
Supplement: Supplementary file 8 [file Table8.XLSX]

## Sheet: TableS8
ID	Gender	Testing age	Variants	Initial C0 (μmol/L)	secondary C0 (μmol/L)	post-treatment C0 (μmol/L)
1	female	1m	c.62_64del	8.36	10.49	17.34
2	female	1m	c.768G>A	3.6	8.17	21.83
3	male	1m	c.1400C>G	7.31	/	/
4	female	21d	c.1400C>G	9.15	/	/
5	female	12d	c.1400C>G	7.61	/	/
6	male	1m	c.760C>T	7.46	/	17.7
7	female	1m	c.1400C>G	9.26	/	17.57
8	female	25d	c.1400C>G	4.088	/	/
9	female	21d	c.1400C>G	2.268	/	/
10	female	1m	c.1400C>G	5.636	8.36	/
Abbreviation: m, month; d, days
Normal free carnitine level: 10-50 µmol/L
